# Supplementary material for: Vestigial mediates the effect of insulin signaling pathway on wing-morph switching in planthoppers
Source: PLoS Genet. 2021 Feb 9;17(2):e1009312. doi: 10.1371/journal.pgen.1009312 (PMC7899339; doi:10.1371/journal.pgen.1009312)
Supplement: S1 Table — (XLSX) [file pgen.1009312.s006.xlsx]

## Sheet: S1 Table
S1 Table. Oligonucleotides used in this study
Primer name	Sequence (5'-3')*	Description
Nlvg-RNAi-F	T7-CTCACTACACGGGGGATGTT	NlVg dsRNA synthesis
Nlvg-RNAi-R	T7-GCAGGTGGATAGGAGGTTGA
Sfvg-RNAi-F	T7-TCCTACAAAACGCCCTCATC	SfVg dsRNA synthesis
Sfvg-RNAi-R	T7-TCTTTGGAGTCTGCTTGCAC
NlInR1-RNAi-F	T7-CGCTCTGGTTGTGCTTGATA	NlInR1 dsRNA synthesis
NlInR1-RNAi-R	T7-CGTTGTCTTTCTCCAACGGT
NlInR2-RNAi-F	T7-AGCTGTGCAGGGAGAATGTT	NlInR2 dsRNA synthesis
NlInR2-RNAi-R	T7-AGTCCCTTGGTACCTTTCCG
Nlfoxo-RNAi-F	T7-AACTCGATCAGACACAACCT	NlFoxo dsRNA synthesis
Nlfoxo-RNAi-R	T7-CGACGGCCGGAATCGGCGAC
gfp-RNAi-F	T7-ACGTAAACGGCCACAAGTTC	dsGfp synthesis
gfp-RNAi-R	T7-TGTTCTGCTGGTAGTGGTCG
QNl18S-F	CGCTACTACCGATTGAA	qRT-PCR for Nl18s
QNl18S-R	GGAAACCTTGTTACGACTT
QNlvg-F	CTCACTACACGGGGGATGTT	qRT-PCR for Nlvg
QNlvg-R	TGGTGCTCTGGTAGTTGCTG
QSfvg-F2	AGCAATCAGGTCGATCTGTA	qRT-PCR for Sfvg
QSfvg-R2	TATTCGTGGACGGCTCTAT
QBPH-en-F	CGACCGAGGATGACAGCGATGA	qRT-PCR for En
QBPH-en-R	GTGGACACTGGTGCCGACTTCT
QBPH-hh-F	ACGACACAGCAGCAGGTTCCA	qRT-PCR for Hh
QBPH-hh-R	CCAGCGTGTTCAGGCGTTCTAG
QBPH-dpp-F	ACCACTTCCAGGACGGCATACA	qRT-PCR for Dpp
QBPH-dpp-R	GGAACCTGTCCGAACGCTTGAA
QBPH-ap-A-F	CGCACATCGTTCAAGCACCATC	qRT-PCR for Ap
QBPH-ap-A-R	GCCACCACCCTCCTGTTTCATC
QBPH-ser-F	GAACCAATGAACGAGCCGATGC	qRT-PCR for Ser
QBPH-ser-R	AGCCACTTCCGTATCCGCCATA
QBPH-wg-F	GTGTTCTCGTTGCCGTGTCCAA	qRT-PCR for Wg
QBPH-wg-R	GCGTCACTGCTGCACTCGTTAT
QBPH-dll-F	TTCATGCCTCACGCCCAACAA	qRT-PCR for Dll
QBPH-dll-R	TGGTGCGGATTCGGCTTCAT
QBPH-hth-F	GCGGCGTATCGTTCAACCAATG	qRT-PCR for Hth
QBPH-hth-R	CGGTGCATCATCTGCTGACTGT
QBPH-ac-sc-F	TCCTCCTCGTCACCCGTCAGTA	qRT-PCR for Ac/Sc
QBPH-ac-sc-R	CATTGCGTCTGCTGCCACCAT
Vg-intron-FRE1-F	TCACAACGTCCTAACCTCCAA	Cloning an intron fragment containg the FRE1 region
Vg-intron-FRE1-R	GCCACCAAACATAGATCCAGTT
Vg-intron-FRE2-F	TGATAACGGCGATTGGATGATT	Cloning an intron fragment containg the FRE2 region
Vg-intron-FRE2-R	GAGGAATTGGCAGACTAGGAAG
Vg-intron-FRE3-F	CGATAACAGAACATGCGTGTG	Cloning an intron fragment containg the FRE3 region
Vg-intron-FRE3-R	GGGAAGGACTAACAGGCAAAG
Vg-intron-FRE4-F	TCTCAACATCAACCACAACAGT	Cloning an intron fragment containg the FRE4 region
Vg-intron-FRE4-R	TGCCTCTTGATTGATCCAGTAG
Vg-intron-FRE5-F	ATTCCCTCCCTCCTCTACCC	Cloning an intron fragment containg the FRE5 region
Vg-intron-FRE5-R	ACCTGTTCAATGTAACCCAAGG
EMSA-FRE1-F	Alexa fluor 680-CTCTTTGTTAATTTGTTTACAACTTCAATTCCA	The FRE1 probe for EMSA
EMSA-FRE1-R	TGGAATTGAAGTTGTAAACAAATTAACAAAGAG
EMSA-FRE1-mutant-F	Alexa fluor 680-CTCTTTGTTAATTCCACTACAACTTCAATTCCA	The FRE1 mutant (FRE1_m) probe for EMSA
EMSA-FRE1-mutant-R	TGGAATTGAAGTTGTAGTGGAATTAACAAAGAG
EMSA-FRE2-F	Alexa fluor 680-TGACTTGTGAGTGGTAAACAGATGTTCATGCGA	The FRE2 probe for EMSA
EMSA-FRE2-R	TCGCATGAACATCTGTTTACCACTCACAAGTCA
EMSA-FRE3-F	Alexa fluor 680-TTCAATTTGGTATGTAAACAATCTAAATTAGAA	The FRE3 probe for EMSA
EMSA-FRE3-R	TTCTAATTTAGATTGTTTACATACCAAATTGAA
EMSA-FRE4-F	Alexa fluor 680-TGTTGAAAAGTACGTAAACACTACTGGATCAAT	The FRE4 probe for EMSA
EMSA-FRE4-R	ATTGATCCAGTAGTGTTTACGTACTTTTCAACA
EMSA-FRE5-F	Alexa fluor 680-TTGAAGTGTTTACAGTGTTTTGTTTACTTTGAT	The FRE5 probe for EMSA
EMSA-FRE5-R	ATCAAAGTAAACAAAACACTGTAAACACTTCAA
DBD-F	cacatatgtccatgggcggccgcATGATGGAACCGTTGACCGA	Amplification of the coding sequence of Foxo/DBD
DBD-R	ttaattacctgcagggaattcCTACTTGACTCGGCCTCGCC
EMSA-FRE1-U1	CTCTTTGTTAATTUGTTTACAACTTCAATTCCA	The FRE1 probe with a base subsitition at U1
EMSA-FRE1-U3	CTCTTTGTTAATTTGUTTACAACTTCAATTCCA	The FRE1 probe with a base subsitition at U3
EMSA-FRE1-U4	CTCTTTGTTAATTTGTUTACAACTTCAATTCCA	The FRE1 probe with a base subsitition at U4
EMSA-FRE1-U5	CTCTTTGTTAATTTGTTUACAACTTCAATTCCA	The FRE1 probe with a base subsitition at U5
EMSA-FRE1-U6	TGGAATTGAAGTTGUAAACAAATTAACAAAGAG	The FRE1 probe with a base subsitition at U6
pAbai-FOXO-FRE1-F	TAATTTGTTTACAACTTTAATTTGTTTACAACTTTAATTTGTTTACAACTT	synthesis of three repeated copies of FRE1 for bait yeast strain construction
pAbai-FOXO-FRE1-R	tcgaAAGTTGTAAACAAATTAAAGTTGTAAACAAATTAAAGTTGTAAACAAATTAgtac
pAbai-FOXO-FRE2-F	GAGTGGTAAACAGATGTGAGTGGTAAACAGATGTGAGTGGTAAACAGATGT	synthesis of three repeated copies of FRE2 for bait yeast strain construction
pAbai-FOXO-FRE2-R	tcgaACATCTGTTTACCACTCACATCTGTTTACCACTCACATCTGTTTACCACTCgtac
pAbai-FOXO-FRE3-F	GGTTTGTAAACAATCAAGGTTTGTAAACAATCAAGGTTTGTAAACAATCAA	synthesis of three repeated copies of FRE3 for bait yeast strain construction
pAbai-FOXO-FRE3-R	tcgaTTGATTGTTTACAAACCTTGATTGTTTACAAACCTTGATTGTTTACAAACCgtac
pAbai-FOXO-FRE4-F	AGTACGTAAACACTACTAGTACGTAAACACTACTAGTACGTAAACACTACT	synthesis of three repeated copies of FRE4 for bait yeast strain construction
pAbai-FOXO-FRE4-R	tcgaAGTAGTGTTTACGTACTAGTAGTGTTTACGTACTAGTAGTGTTTACGTACTgtac
pAbai-FOXO-FRE5-F	TGAAGTGTTTACAGTGTTCTGTTTACTTTGATGAAGTGTTTACAGTGTTCTGTTTACTTTGATGAAGTGTTTACAGTGTTCTGTTTACTTTGA	synthesis of three repeated copies of FRE5 for bait yeast strain construction
pAbai-FOXO-FRE5-R	tcgaTCAAAGTAAACAGAACACTGTAAACACTTCATCAAAGTAAACAGAACACTGTAAACACTTCATCAAAGTAAACAGAACACTGTAAACACTTCAgtac
pAbai-FOXO-FRE1_m-F	TAATTCCACTACAACTTTAATTCCACTACAACTTTAATTCCACTACAACTT	synthesis of three repeated copies of FRE1 mutant (FRE1_m) for bait yeast strain construction
pAbai-FOXO-FRE1_m-R	tcgaAAGTTGTAGTGGAATTAAAGTTGTAGTGGAATTAAAGTTGTAGTGGAATTAgtac
DBD-prey-F	gccatggaggccagtgaattcATGATGGAACCGTTGACCGA	Amplification of the coding sequence of Foxo/DBD for pGATT7/DBD construction
DBD-prey-R	cagctcgagctcgatggatccCTACTTGACTCGGCCTCGCC
Nlvg-5RACE-gsp1	GATTACGCCAAGCTTGCTGCTACTGCCTCCGTATGCTGCCACA	5' RACE amplification fo NlVg
Nlvg-3RACE-gsp1	GGAACAGCAACTACCAGAGCACCA	3' RACE amplification fo NlVg
Nlvg-3RACE-np1	ACCACCACCACCATCATCACCACA	3' RACE amplification fo NlVg
*T7, 5'-TAATACGACTCACTATAGGGAGA-3'
