# Supplementary material for: Vestigial mediates the effect of insulin signaling pathway on wing-morph switching in planthoppers
Source: PLoS Genet. 2021 Feb 9;17(2):e1009312. doi: 10.1371/journal.pgen.1009312 (PMC7899339; doi:10.1371/journal.pgen.1009312)
Supplement: S2 Table — (XLSX) [file pgen.1009312.s007.xlsx]

## Sheet: S2 Table
S2 Table. Data quality of RNA-seq.
Sample name	Raw reads	Clean reads	Q20(%)	Q30(%)	GC content(%)	Total mapped	Multiple mapped	Uniquely mapped
dsgfp_48h_1	54299292	52758776	96.13	90.53	46.2	39,547,549 (74.96%)	4,678,981 (8.87%)	34,868,568 (66.09%)
dsgfp_48h_2	54299292	52524340	95.74	89.7	45.97	39,655,945 (75.5%)	4,835,674 (9.21%)	34,820,271 (66.29%)
dsgfp_48h_3	56618606	55403002	95.53	89.73	46.62	40,900,633 (73.82%)	5,081,200 (9.17%)	35,819,433 (64.65%)
dsInR2_48h_1	52709066	50818796	95.89	90.18	46.03	38,570,787 (75.9%)	4,729,187 (9.31%)	33,841,600 (66.59%)
dsInR2_48h_2	53679514	51948352	96.31	90.85	46.16	39,443,963 (75.93%)	4,869,381 (9.37%)	34,574,582 (66.56%)
dsInR2_48h_3	51687426	50435776	95.87	90.38	46.02	38,373,273 (76.08%)	4,755,165 (9.43%)	33,618,108 (66.66%)
