# Supplementary material for: Vestigial mediates the effect of insulin signaling pathway on wing-morph switching in planthoppers
Source: PLoS Genet. 2021 Feb 9;17(2):e1009312. doi: 10.1371/journal.pgen.1009312 (PMC7899339; doi:10.1371/journal.pgen.1009312)
Supplement: S3 Table — (XLSX) [file pgen.1009312.s008.xlsx]

## Sheet: S3 Table
S3 Table. DEGs between dsInR2_48h and dsgfp_48h.
Gene_id	Readcount_InR2_48h	Readcount_Gfp_48h	log2FoldChange	pval	padj	Blast swiss prot
LOC111056173	4.93706	45.9785	-3.2192	7.76e-11	1.2e-07	sp|P98160|PGBM_HUMAN Basement membrane-specific heparan sulfate proteoglycan core protein OS=Homo sapiens GN=HSPG2 PE=1 SV=4//1.3153e-16
LOC111047317	3.63082	22.7063	-2.6447	4.67e-05	0.006733	sp|Q96KE9|BTBD6_HUMAN BTB/POZ domain-containing protein 6 OS=Homo sapiens GN=BTBD6 PE=1 SV=3//5.16654e-25
LOC111063121	18.1578	108.331	-2.5768	1.25e-16	5.31e-13	sp|Q00174|LAMA_DROME Laminin subunit alpha OS=Drosophila melanogaster GN=LanA PE=1 SV=2//7.64137e-08
LOC111063582	20.8075	119.077	-2.5167	2.21e-17	1.18e-13	sp|Q00174|LAMA_DROME Laminin subunit alpha OS=Drosophila melanogaster GN=LanA PE=1 SV=2//3.44205e-12
Novel02366	65.8442	272.025	-2.0466	1.19e-22	2.54e-18	-//-
Novel02408	58.3716	178.074	-1.6091	2.21e-12	4.71e-09	laminin subunit alpha [Culex quinquefasciatus]>gi|167877644|gb|EDS41027.1| laminin subunit alpha [Culex quinquefasciatus]
LOC111048418	45.5016	132.319	-1.54	1.25e-09	1.07e-06	sp|Q64731|FOXL1_MOUSE Forkhead box protein L1 OS=Mus musculus GN=Foxl1 PE=2 SV=2//1.6226e-09
LOC111064377	252.577	732.871	-1.5368	9.35e-09	5.86e-06	sp|Q5EA20|HPPD_BOVIN 4-hydroxyphenylpyruvate dioxygenase OS=Bos taurus GN=HPD PE=2 SV=3//4.77743e-157
LOC111052673	120.964	343.973	-1.5077	2.93e-06	0.00073377	sp|Q55EH8|ABCGN_DICDI ABC transporter G family member 23 OS=Dictyostelium discoideum GN=abcG23 PE=3 SV=2//3.21674e-13
Novel00183	1875.62	5233.72	-1.4805	6.59e-09	4.29e-06	PREDICTED: uncharacterized protein LOC100680511 [Nasonia vitripennis]
LOC111055590	85.7253	238.73	-1.4776	7.9e-11	1.2e-07	sp|Q00174|LAMA_DROME Laminin subunit alpha OS=Drosophila melanogaster GN=LanA PE=1 SV=2//3.65949e-30
Novel01546	463.495	1278.27	-1.4636	9.66e-05	0.012147	-//-
LOC111047475	37.3039	102.04	-1.4517	4.91e-06	0.0011495	sp|P06213|INSR_HUMAN Insulin receptor OS=Homo sapiens GN=INSR PE=1 SV=4//0
Novel01280	2323.53	6281	-1.4347	1.18e-06	0.00035992	-//-
LOC111060587	25.0588	66.3538	-1.4049	2.25e-05	0.0037765	sp|P16086|SPTN1_RAT Spectrin alpha chain, non-erythrocytic 1 OS=Rattus norvegicus GN=Sptan1 PE=1 SV=2//3.172e-10
LOC111053655	7417.96	19358	-1.3838	1.59e-06	0.00046483	-//-
LOC111063702	36.3448	94.0526	-1.3717	1.38e-06	0.00040872	sp|Q00174|LAMA_DROME Laminin subunit alpha OS=Drosophila melanogaster GN=LanA PE=1 SV=2//6.10744e-43
Novel01401	30.2402	77.8313	-1.3639	1.03e-05	0.0020617	-//-
LOC111044633	52.9691	133.31	-1.3316	7.85e-08	3.98e-05	sp|P22724|WNT4_MOUSE Protein Wnt-4 OS=Mus musculus GN=Wnt4 PE=1 SV=1//5.48075e-96
LOC111054112	195.54	484.114	-1.3079	5.23e-07	0.0001899	sp|Q8QZR1|ATTY_MOUSE Tyrosine aminotransferase OS=Mus musculus GN=Tat PE=1 SV=1//2.63255e-145
LOC111043723	20.8142	51.0098	-1.2932	0.00041948	0.034005	sp|Q99943|PLCA_HUMAN 1-acyl-sn-glycerol-3-phosphate acyltransferase alpha OS=Homo sapiens GN=AGPAT1 PE=1 SV=2//5.93677e-35
LOC111044226	367.576	894.476	-1.283	0.00010455	0.012779	-//-
LOC111049743	155.422	376.849	-1.2778	6.13e-06	0.0013746	-//-
LOC111051039	170.631	412.665	-1.2741	1.8e-13	4.79e-10	sp|A1C2U3|GDF8_PONPY Growth/differentiation factor 8 OS=Pongo pygmaeus GN=MSTN PE=3 SV=1//4.09622e-80
LOC111063341	97.3546	234.453	-1.268	3.11e-10	3.31e-07	-//-
LOC111055208	90.4632	216.643	-1.2599	1.23e-09	1.07e-06	-//-
LOC111059646	104.818	250.809	-1.2587	0.00051895	0.039475	sp|Q9GQM9|CP6L1_BLAGE Cytochrome P450 6l1 OS=Blattella germanica GN=CYP6L1 PE=2 SV=1//1.13948e-61
LOC111055836	377.424	901.956	-1.2569	0.00066126	0.047309	sp|Q09457|BLI1_CAEEL Cuticle collagen bli-1 OS=Caenorhabditis elegans GN=bli-1 PE=3 SV=2//4.69273e-06
LOC111047163	362.89	866.818	-1.2562	2.68e-05	0.0043525	-//-
LOC111060963	22.4748	53.6662	-1.2557	0.00042371	0.034088	sp|Q9NGX9|CP302_DROME Cytochrome P450 302a1, mitochondrial OS=Drosophila melanogaster GN=dib PE=2 SV=2//2.63079e-07
LOC111044040	150.026	354.435	-1.2403	1.67e-10	2.07e-07	sp|Q98930|SORL_CHICK Sortilin-related receptor (Fragment) OS=Gallus gallus GN=SORL1 PE=2 SV=1//4.89479e-139
LOC111053325	27.6596	62.821	-1.1835	0.00032257	0.029212	sp|B0WC46|TRET1_CULQU Facilitated trehalose transporter Tret1 OS=Culex quinquefasciatus GN=Tret1 PE=3 SV=1//2.97502e-36
LOC111049241	136.655	310.129	-1.1823	5.41e-05	0.0074949	sp|P82120|CUO7_BLACR Cuticle protein 7 OS=Blaberus craniifer PE=1 SV=1//2.76853e-16
LOC111053084	30.6512	68.5729	-1.1617	0.0002378	0.023472	-//-
Novel01548	301.16	671.772	-1.1574	5.09e-07	0.0001899	-//-
LOC111044920	201.619	447.224	-1.1494	2.32e-08	1.3e-05	-//-
LOC111053608	291.968	647.665	-1.1494	1.7e-07	8.04e-05	-//-
LOC111054574	213.537	467.744	-1.1312	9.1e-12	1.76e-08	sp|Q8NHP8|PLBL2_HUMAN Putative phospholipase B-like 2 OS=Homo sapiens GN=PLBD2 PE=1 SV=2//1.18938e-111
LOC111049239	6735.04	14732.1	-1.1292	4.6e-07	0.00018154	-//-
LOC111052049	1359.47	2957.87	-1.1215	1.75e-10	2.07e-07	sp|Q868Z9|PPN_DROME Papilin OS=Drosophila melanogaster GN=Ppn PE=1 SV=2//1.24006e-180
LOC111057809	36.6558	77.8536	-1.0867	0.00041592	0.033845	sp|Q27367|CRQ_DROME Protein croquemort OS=Drosophila melanogaster GN=crq PE=1 SV=2//4.46635e-55
Novel02423	36.7212	77.8528	-1.0841	0.00030052	0.027737	AAEL013877-PA [Aedes aegypti]>gi|108869624|gb|EAT33849.1| AAEL013877-PA [Aedes aegypti]
LOC111050462	798.974	1690.65	-1.0814	7.72e-10	7.48e-07	-//-
LOC111057031	175.59	364.937	-1.0554	1.38e-09	1.13e-06	sp|O13046|WDHD1_XENLA WD repeat and HMG-box DNA-binding protein 1 OS=Xenopus laevis GN=wdhd1 PE=1 SV=1//4.764e-51
LOC111050203	70.5442	144.512	-1.0346	8.09e-06	0.0017076	sp|B0WC46|TRET1_CULQU Facilitated trehalose transporter Tret1 OS=Culex quinquefasciatus GN=Tret1 PE=3 SV=1//8.84029e-40
LOC111058703	112.857	230.84	-1.0324	3.07e-07	0.00013377	sp|Q61554|FBN1_MOUSE Fibrillin-1 OS=Mus musculus GN=Fbn1 PE=1 SV=1//3.10223e-09
LOC111057955	572.131	1169.28	-1.0312	0.00023074	0.02288	-//-
LOC111048911	104.746	212.693	-1.0219	4.33e-05	0.0062846	sp|A7RL75|TTC36_NEMVE Tetratricopeptide repeat protein 36 homolog OS=Nematostella vectensis GN=ttc36 PE=3 SV=1//1.41153e-38
LOC111057372	43.2572	87.5144	-1.0166	0.00059266	0.043571	sp|Q9Y7Z3|ACBP_SCHPO Putative acyl-CoA-binding protein OS=Schizosaccharomyces pombe (strain 972 / ATCC 24843) GN=SPBC1539.06 PE=3 SV=1//4.9956e-25
Novel01547	12544.3	24992.2	-0.99445	9.36e-07	0.00031673	hypothetical protein L798_05256 [Zootermopsis nevadensis]
LOC111063683	94.853	185.632	-0.96868	4.58e-06	0.0010857	sp|Q95209|SORL_RABIT Sortilin-related receptor OS=Oryctolagus cuniculus GN=SORL1 PE=2 SV=1//6.6757e-19
LOC111056263	144.841	282.851	-0.96558	3.61e-07	0.00014803	sp|Q6P7R8|DHB12_RAT Very-long-chain 3-oxoacyl-CoA reductase OS=Rattus norvegicus GN=Hsd17b12 PE=2 SV=1//4.61649e-59
LOC111047976	129.923	251.218	-0.95128	5.25e-05	0.0073699	sp|H9JIQ1|MESH_BOMMO Protein mesh OS=Bombyx mori PE=1 SV=1//0
LOC111044325	135.085	260.527	-0.94757	5.38e-07	0.00019119	-//-
LOC111053384	412.995	792.032	-0.93943	0.00022198	0.022429	-//-
LOC111044904	50005.3	95473.2	-0.93301	2.49e-06	0.00065634	-//-
LOC111051040	163.801	309.962	-0.92015	3.45e-07	0.00014419	sp|O18836|GDF8_BOVIN Growth/differentiation factor 8 OS=Bos taurus GN=MSTN PE=1 SV=2//2.09374e-65
LOC111062571	381.744	721.721	-0.91884	1.2e-07	5.82e-05	-//-
LOC111061520	2176.91	4105.76	-0.91537	2.05e-08	1.21e-05	-//-
LOC111053187	97.9809	184.715	-0.91473	1.27e-05	0.0023715	sp|P12007|IVD_RAT Isovaleryl-CoA dehydrogenase, mitochondrial OS=Rattus norvegicus GN=Ivd PE=1 SV=2//0
LOC111050497	52479	98822	-0.91309	0.00036944	0.031633	-//-
LOC111061281	5857.57	10995.4	-0.90853	2.2e-06	0.00059995	sp|Q9DEX3|CATD_CLUHA Cathepsin D OS=Clupea harengus GN=ctsd PE=1 SV=1//3.02134e-50
LOC111043403	60.4107	113.307	-0.90736	0.00032231	0.029212	sp|O46107|LIP1_DROME Lipase 1 OS=Drosophila melanogaster GN=Lip1 PE=2 SV=2//1.63816e-16
LOC111056800	63.0877	116.947	-0.89042	0.00047694	0.036976	sp|P35005|TRYE_DROME Trypsin epsilon OS=Drosophila melanogaster GN=epsilonTry PE=2 SV=1//1.65519e-32
LOC111056164	1580.65	2918.26	-0.88459	0.0003486	0.030335	-//-
LOC111050473	1723.77	3140.73	-0.86553	5.33e-06	0.0012222	-//-
LOC111062063	158.606	287.992	-0.86059	0.00018171	0.019274	sp|Q9JHI0|MMP19_MOUSE Matrix metalloproteinase-19 OS=Mus musculus GN=Mmp19 PE=2 SV=1//1.56559e-49
LOC111045635	106.254	192.84	-0.85988	3.02e-05	0.0048121	sp|Q63965|SFXN1_RAT Sideroflexin-1 OS=Rattus norvegicus GN=Sfxn1 PE=2 SV=4//2.75923e-120
LOC111045857	1849.52	3351.01	-0.85745	2.38e-06	0.00063402	sp|Q60HD7|SERA_MACFA D-3-phosphoglycerate dehydrogenase OS=Macaca fascicularis GN=PHGDH PE=2 SV=4//2.91699e-17
LOC111060972	610.529	1100.77	-0.85038	1.85e-09	1.46e-06	sp|Q9VZ49|ENDOU_DROME Poly(U)-specific endoribonuclease homolog OS=Drosophila melanogaster GN=CG2145 PE=1 SV=1//6.87217e-56
LOC111053654	1034.66	1863.79	-0.84909	1.1e-06	0.00034889	-//-
LOC111048092	234.343	421.093	-0.84552	0.00043571	0.034908	sp|P54316|LIPR1_RAT Inactive pancreatic lipase-related protein 1 OS=Rattus norvegicus GN=Pnliprp1 PE=2 SV=1//9.77765e-70
LOC111061978	1232.01	2208.04	-0.84175	1.85e-10	2.07e-07	sp|Q00174|LAMA_DROME Laminin subunit alpha OS=Drosophila melanogaster GN=LanA PE=1 SV=2//9.53194e-15
LOC111058969	305.192	546.272	-0.8399	9.45e-08	4.68e-05	-//-
LOC111047929	643.688	1148.46	-0.83527	9.42e-06	0.0019029	-//-
LOC111058516	217.474	386.595	-0.82998	1.02e-06	0.00033611	sp|Q9BX70|BTBD2_HUMAN BTB/POZ domain-containing protein 2 OS=Homo sapiens GN=BTBD2 PE=1 SV=1//4.95475e-17
LOC111045313	187.996	332.691	-0.82348	2.6e-06	0.00066684	sp|P35040|TRY6_ANOGA Trypsin-6 OS=Anopheles gambiae GN=TRYP6 PE=2 SV=2//3.32614e-23
LOC111061963	78.547	138.553	-0.81881	0.00033662	0.030022	sp|P83118|MTH11_DROME Probable G-protein coupled receptor Mth-like 11 OS=Drosophila melanogaster GN=mthl11 PE=3 SV=2//9.10969e-21
LOC111057913	124.719	218.486	-0.80886	0.00048727	0.03764	-//-
LOC111057197	207.499	361.59	-0.80125	2.81e-06	0.00071402	sp|P36362|CHIT_MANSE Endochitinase OS=Manduca sexta PE=2 SV=1//2.57309e-16
LOC111047675	106.977	184.972	-0.79	0.00014524	0.016212	sp|Q90844|FST_CHICK Follistatin OS=Gallus gallus GN=FST PE=2 SV=1//9.52883e-08
LOC111057872	1308.13	2258.22	-0.78768	2.21e-09	1.68e-06	sp|O88307|SORL_MOUSE Sortilin-related receptor OS=Mus musculus GN=Sorl1 PE=1 SV=3//3.94042e-07
LOC111055946	90.1541	154.824	-0.78017	0.00038097	0.03202	sp|O43447|PPIH_HUMAN Peptidyl-prolyl cis-trans isomerase H OS=Homo sapiens GN=PPIH PE=1 SV=1//1.40086e-102
LOC111047886	94.9821	162.9	-0.77826	0.00033994	0.030072	-//-
Novel02303	611.331	1045.04	-0.77354	0.0001111	0.013306
LOC111063911	193.435	329.798	-0.76973	1.08e-05	0.0021149	sp|Q9VYN8|TENA_DROME Teneurin-a OS=Drosophila melanogaster GN=Ten-a PE=1 SV=2//7.45314e-07
LOC111045151	207.426	353.349	-0.7685	9.09e-06	0.0018635	sp|P49866|HNF4_DROME Transcription factor HNF-4 homolog OS=Drosophila melanogaster GN=Hnf4 PE=1 SV=3//2.97046e-159
LOC111045369	963.567	1641.07	-0.76818	1.33e-08	8.07e-06	-//-
LOC111043888	429.884	731.658	-0.76722	2.63e-07	0.00011936	sp|P12074|CX6A1_HUMAN Cytochrome c oxidase subunit 6A1, mitochondrial OS=Homo sapiens GN=COX6A1 PE=1 SV=4//6.05265e-11
LOC111056920	242.757	408.632	-0.75129	6.72e-05	0.0090147	-//-
LOC111053554	134.212	225.741	-0.75015	0.00010489	0.012779	-//-
LOC111057673	168.611	283.096	-0.74759	4.1e-05	0.0060668	-//-
LOC111062469	359.212	600.21	-0.74063	1.3e-06	0.00039181	-//-
LOC111057768	784.609	1310.05	-0.73958	1.34e-05	0.0024845	-//-
Novel01279	393.963	654.027	-0.73129	1.16e-06	0.00035927	-//-
LOC111045716	1105.22	1832.19	-0.72923	0.00058592	0.043525	sp|Q25410|MIPR_LYMST Putative molluscan insulin-related peptide(s) receptor OS=Lymnaea stagnalis PE=2 SV=1//1.45865e-61
LOC111050096	169.182	280.441	-0.72912	6.01e-05	0.0082175	sp|D8KY57|SSP_BOMIG Probable salivary secreted peptide OS=Bombus ignitus PE=2 SV=1//1.38768e-11
LOC111056849	930.163	1533.97	-0.72171	6.44e-06	0.0014312	sp|Q61753|SERA_MOUSE D-3-phosphoglycerate dehydrogenase OS=Mus musculus GN=Phgdh PE=1 SV=3//3.44262e-104
LOC111059186	1078.53	1775.24	-0.71894	7.78e-08	3.98e-05	sp|Q4QQW8|PLBL2_RAT Putative phospholipase B-like 2 OS=Rattus norvegicus GN=Plbd2 PE=1 SV=2//6.57767e-97
LOC111053538	2074	3407.6	-0.71634	2.97e-05	0.0047676	-//-
LOC111044867	219.867	361.049	-0.71557	0.00019021	0.019862	-//-
LOC111052180	434.436	711.858	-0.71244	1.76e-06	0.00050603	sp|O62146|PLBL2_CAEEL Putative phospholipase B-like 2 OS=Caenorhabditis elegans GN=F09B12.3 PE=1 SV=2//6.47073e-96
LOC111055822	1247.32	2041.46	-0.71077	7.1e-07	0.00024829	-//-
LOC111046416	910.238	1486.7	-0.7078	7.88e-07	0.00027088	-//-
LOC111045365	6690.59	10831.9	-0.69508	2.53e-08	1.38e-05	sp|Q6NSJ0|K1161_HUMAN Uncharacterized family 31 glucosidase KIAA1161 OS=Homo sapiens GN=KIAA1161 PE=1 SV=2//2.20267e-85
Novel02332	254.386	411.611	-0.69426	2.36e-05	0.0038688
LOC111053971	150.385	243.058	-0.69264	0.0002448	0.023972	sp|P35503|UD13_HUMAN UDP-glucuronosyltransferase 1-3 OS=Homo sapiens GN=UGT1A3 PE=1 SV=1//3.32221e-64
LOC111053283	434.721	702.214	-0.69182	3.11e-06	0.00076277	-//-
LOC111062254	124.94	201.503	-0.68957	0.00058044	0.043269	sp|Q9QXD6|F16P1_MOUSE Fructose-1,6-bisphosphatase 1 OS=Mus musculus GN=Fbp1 PE=1 SV=3//2.77245e-88
LOC111049096	103632	166724	-0.686	7.82e-05	0.010297	-//-
LOC111063969	605.598	972.468	-0.68329	0.00015354	0.016787	-//-
LOC111052780	1479.41	2375.48	-0.6832	0.00021002	0.021547	sp|Q8MZR5|HYEP2_CTEFE Juvenile hormone epoxide hydrolase 2 OS=Ctenocephalides felis GN=EH2 PE=2 SV=1//6.64932e-160
LOC111047555	160.075	256.941	-0.68269	0.0002509	0.023987	sp|G5EBU4|ZAG1_CAEEL Zinc finger E-box-binding homeobox protein zag-1 OS=Caenorhabditis elegans GN=zag-1 PE=2 SV=1//1.68815e-09
LOC111064604	142.54	228.76	-0.68247	0.00037852	0.03202	sp|Q6YHK3|CD109_HUMAN CD109 antigen OS=Homo sapiens GN=CD109 PE=1 SV=2//1.55497e-47
LOC111046698	875.919	1391.18	-0.66744	6.75e-06	0.0014685	-//-
LOC111059479	323.96	514.342	-0.66691	2.33e-05	0.0038557	sp|A1CFY8|XYL2_ASPCL Probable D-xylulose reductase A OS=Aspergillus clavatus (strain ATCC 1007 / CBS 513.65 / DSM 816 / NCTC 3887 / NRRL 1) GN=xdhA PE=3 SV=2//3.00072e-34
LOC111053773	1200.92	1897.5	-0.65996	1.26e-05	0.0023715	sp|Q60S81|ACH8_CAEBR Neuronal acetylcholine receptor subunit eat-2 OS=Caenorhabditis briggsae GN=eat-2 PE=3 SV=3//4.5469e-20
LOC111046326	2193.16	3464.83	-0.65977	2.73e-07	0.00012115	-//-
LOC111047551	789.879	1243.43	-0.65462	2.22e-06	0.00059995	sp|Q8BG92|CLVS2_MOUSE Clavesin-2 OS=Mus musculus GN=Clvs2 PE=2 SV=1//1.21439e-29
LOC111043398	459.293	722.383	-0.65335	9.46e-06	0.0019029	sp|Q05319|STUB_DROME Serine proteinase stubble OS=Drosophila melanogaster GN=Sb PE=2 SV=2//1.20921e-42
LOC111043408	275.593	433.397	-0.65315	5.82e-05	0.0080063	sp|Q96RQ3|MCCA_HUMAN Methylcrotonoyl-CoA carboxylase subunit alpha, mitochondrial OS=Homo sapiens GN=MCCC1 PE=1 SV=3//0
Novel01120	233.647	366.672	-0.65016	0.00012219	0.014314	-//-
LOC111060640	783.177	1228.64	-0.64966	2.56e-06	0.00066573	-//-
Novel01545	1931.36	3028.28	-0.64888	4.85e-07	0.00018814	-//-
LOC111044696	228.194	356.853	-0.64507	0.00013722	0.015728	-//-
LOC111055944	566.621	885.328	-0.64383	0.00014317	0.016065	-//-
LOC111058025	1051.22	1637.74	-0.63964	1.87e-06	0.00053176	-//-
LOC111048012	2680.47	4175.97	-0.63962	5.26e-07	0.0001899	-//-
LOC111054179	203.827	317.39	-0.63891	0.00025023	0.023987	sp|O30409|TYCC_BREPA Tyrocidine synthase 3 OS=Brevibacillus parabrevis GN=tycC PE=1 SV=1//3.66911e-33
LOC111060514	377.027	586.571	-0.63764	0.00034524	0.030321	sp|P24288|BCAT1_MOUSE Branched-chain-amino-acid aminotransferase, cytosolic OS=Mus musculus GN=Bcat1 PE=2 SV=2//1.07888e-129
LOC111049575	17379.1	27015	-0.63641	0.00013888	0.015818	-//-
LOC111054823	165.622	257.294	-0.63553	0.0005904	0.043571	sp|Q8MK44|DGAT1_BOVIN Diacylglycerol O-acyltransferase 1 OS=Bos taurus GN=DGAT1 PE=2 SV=2//5.85791e-59
LOC111053741	798.326	1240.17	-0.63549	4.04e-06	0.00096808	sp|Q9H172|ABCG4_HUMAN ATP-binding cassette sub-family G member 4 OS=Homo sapiens GN=ABCG4 PE=1 SV=2//6.08189e-156
LOC111047652	9589.72	14872.3	-0.63306	0.00011489	0.013684	sp|Q8RXU4|THA1_ARATH Probable low-specificity L-threonine aldolase 1 OS=Arabidopsis thaliana GN=THA1 PE=1 SV=1//1.00405e-97
Novel00870	181.578	281.362	-0.63184	0.00045171	0.035537	-//-
LOC111051365	683.917	1058.53	-0.63017	6.56e-06	0.0014409	sp|Q9WVK7|HCDH_RAT Hydroxyacyl-coenzyme A dehydrogenase, mitochondrial OS=Rattus norvegicus GN=Hadh PE=2 SV=1//5.00238e-118
LOC111044074	398.056	615.382	-0.62851	3.23e-05	0.0050567	-//-
LOC111051793	1837.17	2838.23	-0.62751	1.15e-06	0.00035927	sp|Q9Z2T2|KCNK1_RAT Potassium channel subfamily K member 1 OS=Rattus norvegicus GN=Kcnk1 PE=1 SV=1//9.88822e-63
LOC111058387	222.169	343.122	-0.62707	0.00024524	0.023972	sp|P35556|FBN2_HUMAN Fibrillin-2 OS=Homo sapiens GN=FBN2 PE=1 SV=3//7.58352e-08
LOC111044691	1985.75	3064.62	-0.62602	3.5e-05	0.0053237	sp|Q9GNE2|RL23_AEDAE 60S ribosomal protein L23 OS=Aedes aegypti GN=RpL23-A PE=2 SV=1//5.1071e-84
LOC111047765	1929.92	2975.66	-0.62466	7.3e-05	0.0096636	sp|P98092|HMCT_BOMMO Hemocytin OS=Bombyx mori PE=2 SV=1//8.07019e-07
LOC111046433	1058.21	1626.21	-0.61989	9.07e-05	0.011574	sp|Q8LBI9|EDL16_ARATH Sugar transporter ERD6-like 16 OS=Arabidopsis thaliana GN=At5g18840 PE=2 SV=2//1.27993e-14
LOC111046250	669.8	1028.6	-0.61888	1.06e-05	0.0020947	sp|P22105|TENX_HUMAN Tenascin-X OS=Homo sapiens GN=TNXB PE=1 SV=4//2.33229e-10
LOC111049875	1850.71	2838.44	-0.61702	0.00029845	0.027665	-//-
LOC111052691	244.779	375.346	-0.61674	0.00022686	0.022707	-//-
LOC111044494	3539.03	5423.71	-0.61593	1.05e-06	0.00033779	-//-
LOC111057405	225.908	346.068	-0.61532	0.00031441	0.028769	sp|Q566L8|MAT2B_XENTR Methionine adenosyltransferase 2 subunit beta OS=Xenopus tropicalis GN=mat2b PE=2 SV=1//8.57128e-88
LOC111059620	843.006	1288.95	-0.61258	7.88e-06	0.00168	-//-
LOC111060423	583.378	890.53	-0.61023	2.69e-05	0.0043525	sp|P27105|STOM_HUMAN Erythrocyte band 7 integral membrane protein OS=Homo sapiens GN=STOM PE=1 SV=3//1.30922e-111
LOC111058748	698.706	1061.31	-0.60309	0.0003716	0.03169	sp|O97951|UDB18_MACFA UDP-glucuronosyltransferase 2B18 OS=Macaca fascicularis GN=UGT2B18 PE=1 SV=1//3.44623e-70
LOC111059285	200.67	304.541	-0.60181	0.00064457	0.046537	sp|P21333|FLNA_HUMAN Filamin-A OS=Homo sapiens GN=FLNA PE=1 SV=4//5.12891e-23
LOC111051312	343.132	520.569	-0.60133	0.00011837	0.013942	sp|A5A761|SFXN1_PIG Sideroflexin-1 OS=Sus scrofa GN=SFXN1 PE=2 SV=1//2.11468e-92
LOC111044853	486.101	737.293	-0.60098	3.99e-05	0.005948	sp|Q7PYI7|CRY1_ANOGA Cryptochrome-1 OS=Anopheles gambiae GN=Cry1 PE=2 SV=4//0
LOC111059229	227.018	344.133	-0.60016	0.00043716	0.034908	sp|Q00174|LAMA_DROME Laminin subunit alpha OS=Drosophila melanogaster GN=LanA PE=1 SV=2//1.68925e-06
LOC111047795	854.888	1291.32	-0.59503	1.51e-05	0.002708	sp|C9WMM5|VCP_APIME Venom serine carboxypeptidase OS=Apis mellifera PE=2 SV=1//5.99841e-129
LOC111055782	905.845	1364.21	-0.59073	1.75e-05	0.003051	sp|Q08B39|HOT_XENLA Hydroxyacid-oxoacid transhydrogenase, mitochondrial OS=Xenopus laevis GN=adhfe1 PE=2 SV=1//0
LOC111047359	1103.15	1657.25	-0.58716	1.19e-05	0.0022856	sp|Q4LE88|S45A2_PIG Membrane-associated transporter protein OS=Sus scrofa GN=SLC45A2 PE=2 SV=2//2.76505e-62
LOC111062069	617.851	927.782	-0.58653	3.66e-05	0.0054924	sp|Q17QJ7|P5CR2_BOVIN Pyrroline-5-carboxylate reductase 2 OS=Bos taurus GN=PYCR2 PE=2 SV=1//1.36405e-63
LOC111046653	293.439	440.174	-0.58501	0.00029737	0.027665	sp|Q7ZWG6|PCFT_DANRE Proton-coupled folate transporter OS=Danio rerio GN=slc46a1 PE=2 SV=1//8.77832e-18
LOC111062091	566.242	848.76	-0.58394	8.13e-05	0.010632	sp|P35421|PUR4_DROME Phosphoribosylformylglycinamidine synthase OS=Drosophila melanogaster GN=ade2 PE=1 SV=2//1.79104e-142
LOC111046980	15921.6	23824.5	-0.58146	0.0004159	0.033845	-//-
LOC111057478	245.491	367.215	-0.58095	0.00052029	0.039475	sp|Q9V9A7|MCCB_DROME Probable methylcrotonoyl-CoA carboxylase beta chain, mitochondrial OS=Drosophila melanogaster GN=l(2)04524 PE=2 SV=1//0
LOC111043533	313.485	468.386	-0.5793	0.0003639	0.031284	sp|P70389|ALS_MOUSE Insulin-like growth factor-binding protein complex acid labile subunit OS=Mus musculus GN=Igfals PE=2 SV=1//1.45061e-09
LOC111056427	262.406	391.819	-0.57839	0.00046161	0.036049	sp|P05990|PYR1_DROME CAD protein OS=Drosophila melanogaster GN=r PE=1 SV=3//1.95934e-33
LOC111053876	721.032	1075.98	-0.57752	3.37e-05	0.0052074	-//-
LOC111055747	1197.33	1785.73	-0.57669	1.48e-05	0.0026911	sp|P22465|ANX10_DROME Annexin B10 OS=Drosophila melanogaster GN=AnxB10 PE=2 SV=3//7.61532e-54
LOC111059434	535.767	791.934	-0.56377	9.46e-05	0.012011	sp|Q90243|VIT_ACITR Vitellogenin (Fragment) OS=Acipenser transmontanus PE=2 SV=1//6.66756e-11
Novel00921	483.886	715.209	-0.5637	0.00012628	0.014712	-//-
LOC111044946	536.107	790.036	-0.5594	0.00011812	0.013942	-//-
LOC111057952	18769.6	27653.2	-0.55905	5.87e-06	0.0013314	-//-
LOC111050556	490.718	713.375	-0.53977	0.00025001	0.023987	sp|B0JZG0|S23A2_XENTR Solute carrier family 23 member 2 OS=Xenopus tropicalis GN=slc23a2 PE=2 SV=1//6.12903e-17
LOC111062454	978.504	1421.65	-0.53892	7.16e-05	0.0095471	sp|P13395|SPTCA_DROME Spectrin alpha chain OS=Drosophila melanogaster GN=alpha-Spec PE=1 SV=2//2.27849e-27
LOC111046197	407.164	591.257	-0.53817	0.0003779	0.03202	sp|Q9BQK8|LPIN3_HUMAN Phosphatidate phosphatase LPIN3 OS=Homo sapiens GN=LPIN3 PE=1 SV=3//1.99752e-18
LOC111058478	513.31	744.851	-0.53712	0.00024737	0.023972	sp|Q7TQA3|RDHE2_MOUSE Epidermal retinol dehydrogenase 2 OS=Mus musculus GN=Sdr16c5 PE=2 SV=1//1.29095e-57
LOC111050957	412.472	598.297	-0.53657	0.00040403	0.03313	sp|O70496|CLCN7_MOUSE H(+)/Cl(-) exchange transporter 7 OS=Mus musculus GN=Clcn7 PE=1 SV=1//0
LOC111049220	1675.61	2427.36	-0.5347	4.13e-05	0.0060668	sp|P52758|UK114_HUMAN Ribonuclease UK114 OS=Homo sapiens GN=HRSP12 PE=1 SV=1//6.01313e-48
LOC111044725	4037.15	5841.62	-0.53303	2.19e-05	0.0037039	-//-
LOC111051654	2187.55	3162.3	-0.53166	0.00015765	0.017149	sp|Q94637|VIT6_OSCTI Vitellogenin-6 OS=Oscheius tipulae GN=vit-6 PE=1 SV=2//2.59063e-20
LOC111047156	2264.94	3272.97	-0.53113	3.4e-05	0.0052194	sp|Q6NWZ9|CDO1_DANRE Cysteine dioxygenase type 1 OS=Danio rerio GN=cdo1 PE=2 SV=1//7.68641e-79
LOC111056567	677.864	978.885	-0.53014	0.00018361	0.019379	sp|P34528|YM67_CAEEL Putative serine protease K12H4.7 OS=Caenorhabditis elegans GN=K12H4.7 PE=3 SV=2//3.76918e-105
LOC111048777	484.753	698.014	-0.52601	0.00039135	0.032576	sp|Q4KL91|S36A4_XENLA Proton-coupled amino acid transporter 4 OS=Xenopus laevis GN=slc36a4 PE=2 SV=1//1.19381e-91
LOC111047647	3498.52	5023.25	-0.52187	3.37e-05	0.0052074	sp|Q9I7S8|PUR6_DROME Multifunctional protein ADE2 OS=Drosophila melanogaster GN=ade5 PE=2 SV=2//0
LOC111049287	890.096	1275.65	-0.5192	0.00014023	0.015818	-//-
LOC111046144	525.112	750.215	-0.51468	0.00039192	0.032576	sp|P15651|ACADS_RAT Short-chain specific acyl-CoA dehydrogenase, mitochondrial OS=Rattus norvegicus GN=Acads PE=1 SV=2//1.70456e-149
LOC111044225	1403.11	2002.08	-0.51287	9.8e-05	0.01219	sp|Q921G7|ETFD_MOUSE Electron transfer flavoprotein-ubiquinone oxidoreductase, mitochondrial OS=Mus musculus GN=Etfdh PE=1 SV=1//0
LOC111043460	1295.49	1847.47	-0.51206	0.00010046	0.012381	sp|Q9NFT7|HXK2_DROME Hexokinase type 2 OS=Drosophila melanogaster GN=Hex-t2 PE=2 SV=4//8.99222e-104
LOC111049142	539.315	767.023	-0.50814	0.00045016	0.035537	sp|A5A6H9|ODBA_PANTR 2-oxoisovalerate dehydrogenase subunit alpha, mitochondrial OS=Pan troglodytes GN=BCKDHA PE=2 SV=1//4.3664e-129
LOC111049867	77624.5	110282	-0.50661	3.61e-05	0.0054635	sp|Q9U943|APLP_LOCMI Apolipophorins OS=Locusta migratoria PE=1 SV=2//1.34656e-178
LOC111045681	1215.8	1725.98	-0.5055	0.00014016	0.015818	sp|P80147|GABT_PIG 4-aminobutyrate aminotransferase, mitochondrial OS=Sus scrofa GN=ABAT PE=1 SV=2//1.08274e-132
LOC111055410	741.915	1053.16	-0.5054	0.00051855	0.039475	sp|P35738|ODBB_RAT 2-oxoisovalerate dehydrogenase subunit beta, mitochondrial OS=Rattus norvegicus GN=Bckdhb PE=1 SV=3//8.36804e-159
LOC111062420	554.558	782.496	-0.49674	0.00059245	0.043571	sp|O89000|DPYD_RAT Dihydropyrimidine dehydrogenase [NADP(+)] OS=Rattus norvegicus GN=Dpyd PE=2 SV=1//0
LOC111049836	3719.2	5246.64	-0.4964	8.78e-05	0.01135	sp|Q4R3Y4|S27A4_MACFA Long-chain fatty acid transport protein 4 OS=Macaca fascicularis GN=SLC27A4 PE=2 SV=2//1.45537e-176
LOC111056224	8576.01	12085.5	-0.4949	6.3e-05	0.0085535	sp|Q04446|GLGB_HUMAN 1,4-alpha-glucan-branching enzyme OS=Homo sapiens GN=GBE1 PE=1 SV=3//0
LOC111056222	1139.34	1596.85	-0.48703	0.00026868	0.025347	-//-
LOC111049215	5173.95	7246.27	-0.48597	0.00010758	0.013032	-//-
LOC111044588	934.946	1307.42	-0.48377	0.00038148	0.03202	-//-
LOC111055914	7638.63	10657.9	-0.48054	0.00010848	0.013067	sp|Q25641|CRPI_PERAM Allergen Cr-PI OS=Periplaneta americana PE=1 SV=1//9.67032e-59
LOC111051668	1134.79	1580.95	-0.47836	0.00034559	0.030321	sp|Q02844|TRYB1_MOUSE Tryptase OS=Mus musculus GN=Tpsab1 PE=2 SV=1//3.85826e-36
LOC111051512	3257.74	4536.07	-0.47757	0.00015196	0.0167	sp|P26256|ANX12_HYDVU Annexin-B12 OS=Hydra vulgaris GN=ANXB12 PE=1 SV=1//4.02168e-41
LOC111051297	752.477	1045.48	-0.47444	0.00063864	0.04647	sp|Q9Z2T2|KCNK1_RAT Potassium channel subfamily K member 1 OS=Rattus norvegicus GN=Kcnk1 PE=1 SV=1//1.20997e-60
LOC111059779	7521.83	10447.6	-0.47402	0.00013609	0.015684	-//-
LOC111054662	2992.94	4153.09	-0.47262	0.00019062	0.019862	sp|P12400|CTL2B_MOUSE Protein CTLA-2-beta OS=Mus musculus GN=Ctla2b PE=4 SV=2//9.59347e-09
LOC111052859	2394.61	3318.32	-0.47066	0.00022797	0.022712	-//-
LOC111050503	8269.64	11453	-0.46983	0.00014634	0.01625	-//-
LOC111060065	1523.1	2109.38	-0.46981	0.00033256	0.02979	sp|Q10131|CEX1_CAEEL Calexcitin-1 OS=Caenorhabditis elegans GN=cex-1 PE=3 SV=1//7.59236e-25
LOC111051926	1469.09	2034.15	-0.4695	0.00034839	0.030335	sp|Q9Z110|P5CS_MOUSE Delta-1-pyrroline-5-carboxylate synthase OS=Mus musculus GN=Aldh18a1 PE=1 SV=2//8.64479e-75
LOC111046085	1202.06	1664.39	-0.46948	0.00044109	0.03509	sp|Q28IU1|DHB12_XENTR Very-long-chain 3-oxoacyl-CoA reductase OS=Xenopus tropicalis GN=hsd17b12 PE=2 SV=1//1.03378e-85
LOC111047192	3609.7	4992.05	-0.46775	0.00046458	0.036149	sp|B0WC46|TRET1_CULQU Facilitated trehalose transporter Tret1 OS=Culex quinquefasciatus GN=Tret1 PE=3 SV=1//2.98341e-73
LOC111059929	16810.9	23216.2	-0.46574	0.00014768	0.016314	sp|P11708|MDHC_PIG Malate dehydrogenase, cytoplasmic OS=Sus scrofa GN=MDH1 PE=1 SV=4//7.13349e-133
LOC111050865	3482.66	4807.99	-0.46524	0.00021872	0.022206	sp|Q80TB8|VAT1L_MOUSE Synaptic vesicle membrane protein VAT-1 homolog-like OS=Mus musculus GN=Vat1l PE=2 SV=2//2.00958e-114
LOC111046943	1656.57	2280.68	-0.46127	0.00040301	0.03313	sp|A5YKK6|CNOT1_HUMAN CCR4-NOT transcription complex subunit 1 OS=Homo sapiens GN=CNOT1 PE=1 SV=2//1.30186e-172
LOC111054146	3212.04	4417.06	-0.4596	0.00026546	0.025154	sp|Q6RG02|VIT_FENME Vitellogenin OS=Fenneropenaeus merguiensis PE=1 SV=2//4.54513e-58
LOC111052112	1222.42	1676.84	-0.456	0.00060698	0.04447	sp|Q27367|CRQ_DROME Protein croquemort OS=Drosophila melanogaster GN=crq PE=1 SV=2//1.03401e-81
LOC111043543	2513.89	3446.36	-0.45515	0.00035218	0.030522	sp|O75093|SLIT1_HUMAN Slit homolog 1 protein OS=Homo sapiens GN=SLIT1 PE=2 SV=4//4.46203e-11
LOC111052386	1391.06	1906.96	-0.4551	0.00055528	0.041832	-//-
LOC111062193	4975.23	6815.51	-0.45406	0.00031127	0.028605	-//-
LOC111057054	1351.95	1848.97	-0.45168	0.00064932	0.046611	sp|B2D0J5|EST6_APIME Venom carboxylesterase-6 OS=Apis mellifera PE=2 SV=1//8.81042e-172
LOC111050307	3206.74	4367.38	-0.44566	0.00045038	0.035537	sp|Q3T0R7|THIM_BOVIN 3-ketoacyl-CoA thiolase, mitochondrial OS=Bos taurus GN=ACAA2 PE=2 SV=1//6.05667e-125
LOC111047646	2152.71	2931.61	-0.44554	0.00050681	0.038868	sp|Q27601|PUR1_DROME Amidophosphoribosyltransferase OS=Drosophila melanogaster GN=Prat PE=1 SV=2//0
LOC111043458	7468	10115.3	-0.43775	0.00042358	0.034088	sp|O88322|NID2_MOUSE Nidogen-2 OS=Mus musculus GN=Nid2 PE=1 SV=2//5.31053e-06
LOC111064556	5828.45	7883.25	-0.43568	0.00050227	0.038658	-//-
LOC111044333	3231.67	4362.8	-0.43298	0.00061476	0.044886	sp|Q9VCY8|ADRL_DROME Adiponectin receptor protein OS=Drosophila melanogaster GN=AdipoR PE=1 SV=2//6.57846e-180
LOC111051394	34720.1	46477.5	-0.42076	0.00064099	0.046482	sp|P41496|FABPM_SCHGR Fatty acid-binding protein, muscle OS=Schistocerca gregaria PE=1 SV=2//6.26716e-40
LOC111043994	1792.57	1303.62	0.4595	0.00052749	0.039879	sp|Q3SZ55|PTCD2_BOVIN Pentatricopeptide repeat-containing protein 2, mitochondrial OS=Bos taurus GN=PTCD2 PE=2 SV=1//2.52513e-24
LOC111061156	1427.04	1034.54	0.46404	0.00056196	0.042187	sp|O74503|UAF30_SCHPO Upstream activation factor subunit spp27 OS=Schizosaccharomyces pombe (strain 972 / ATCC 24843) GN=spp27 PE=1 SV=1//5.731e-08
LOC111044060	2796.47	2012.3	0.47476	0.00022597	0.022707	sp|Q96EP0|RNF31_HUMAN E3 ubiquitin-protein ligase RNF31 OS=Homo sapiens GN=RNF31 PE=1 SV=1//1.29542e-12
LOC111050490	1838.5	1317.79	0.48041	0.00029459	0.027665	sp|Q14008|CKAP5_HUMAN Cytoskeleton-associated protein 5 OS=Homo sapiens GN=CKAP5 PE=1 SV=3//0
LOC111049961	1003.66	713.295	0.49271	0.00045661	0.035791	sp|Q8C0Y1|TGIF2_MOUSE Homeobox protein TGIF2 OS=Mus musculus GN=Tgif2 PE=2 SV=1//9.67782e-34
LOC111043746	1282.65	899.532	0.51188	0.00017602	0.018764	sp|Q96PH1|NOX5_HUMAN NADPH oxidase 5 OS=Homo sapiens GN=NOX5 PE=1 SV=1//1.02027e-74
Novel00168	822.881	575.208	0.5166	0.00033796	0.030022	-//-
LOC111061891	844.046	589.725	0.51728	0.00032335	0.029212	sp|O74503|UAF30_SCHPO Upstream activation factor subunit spp27 OS=Schizosaccharomyces pombe (strain 972 / ATCC 24843) GN=spp27 PE=1 SV=1//3.86625e-08
LOC111053586	2837	1972.6	0.52427	5.22e-05	0.0073699	sp|P07314|GGT1_RAT Gamma-glutamyltranspeptidase 1 OS=Rattus norvegicus GN=Ggt1 PE=1 SV=4//1.425e-138
LOC111055506	1222.9	847.728	0.52863	0.00012921	0.014971	sp|P54360|FOJO_DROME Extracellular serine/threonine protein kinase four-jointed OS=Drosophila melanogaster GN=fj PE=1 SV=2//2.34523e-97
LOC111049458	981.213	680.004	0.52902	0.0001751	0.018759	-//-
LOC111044883	860.795	594.187	0.53475	0.00019098	0.019862	-//-
LOC111053789	605.908	418.192	0.53493	0.00039268	0.032576	sp|P83501|MSTAB_DROME Protein msta, isoform B OS=Drosophila melanogaster GN=msta PE=3 SV=2//1.42661e-29
LOC111048420	5431.4	3678.06	0.56238	8.52e-06	0.0017808	sp|Q8JG54|RGMA_CHICK Repulsive guidance molecule A OS=Gallus gallus GN=RGMA PE=1 SV=1//1.56811e-51
LOC111046306	329.865	218.733	0.59271	0.00057585	0.043078	sp|Q8VD46|ASZ1_MOUSE Ankyrin repeat, SAM and basic leucine zipper domain-containing protein 1 OS=Mus musculus GN=Asz1 PE=1 SV=2//4.67849e-20
LOC111060185	380.56	252.076	0.59427	0.00036215	0.031259	sp|Q5RDP4|SYLM_PONAB Probable leucine--tRNA ligase, mitochondrial OS=Pongo abelii GN=LARS2 PE=2 SV=1//8.94503e-68
LOC111059397	666.026	440.799	0.59546	6.59e-05	0.0088934	sp|Q5ZI74|DHX30_CHICK Putative ATP-dependent RNA helicase DHX30 OS=Gallus gallus GN=DHX30 PE=2 SV=1//1.28912e-141
LOC111052991	1020.99	671.768	0.60393	1.77e-05	0.0030602	sp|Q9VVE5|MSIR6_DROME RNA-binding protein Musashi homolog Rbp6 OS=Drosophila melanogaster GN=Rbp6 PE=2 SV=3//3.38163e-71
LOC111045961	513.457	336.206	0.6109	9.69e-05	0.012147	sp|Q9ULC3|RAB23_HUMAN Ras-related protein Rab-23 OS=Homo sapiens GN=RAB23 PE=1 SV=1//6.0152e-86
LOC111044470	3108.65	2033.8	0.61211	2.03e-06	0.00057026	sp|Q24020|FLII_DROME Protein flightless-1 OS=Drosophila melanogaster GN=fliI PE=2 SV=1//0
LOC111059433	500.429	326.294	0.61699	9.83e-05	0.01219	sp|O93233|PLIB_GLOBS Phospholipase A2 inhibitor OS=Gloydius brevicaudus siniticus PE=1 SV=1//3.92621e-06
LOC111054982	408.115	265.535	0.62007	0.00016232	0.017478	sp|Q60HG7|CGL_MACFA Cystathionine gamma-lyase OS=Macaca fascicularis GN=CTH PE=2 SV=1//2.00955e-159
LOC111064555	1059.47	688.128	0.62259	0.00021022	0.021547	sp|P15684|AMPN_RAT Aminopeptidase N OS=Rattus norvegicus GN=Anpep PE=1 SV=2//0
LOC111052958	1707.14	1103.45	0.62955	1.45e-05	0.002659	sp|Q9W237|RS16_DROME 40S ribosomal protein S16 OS=Drosophila melanogaster GN=RpS16 PE=1 SV=1//1.93619e-77
LOC111047198	287.75	185.193	0.63579	0.00040043	0.03309	sp|Q9U6M0|ECSIT_DROME Evolutionarily conserved signaling intermediate in Toll pathway, mitochondrial OS=Drosophila melanogaster GN=ECSIT PE=1 SV=2//7.19183e-116
LOC111050572	485.441	310.621	0.64414	5.19e-05	0.0073699	sp|Q803V5|LST8_DANRE Target of rapamycin complex subunit lst8 OS=Danio rerio GN=mlst8 PE=2 SV=1//9.6751e-151
LOC111052576	587.162	366.703	0.67915	0.00021858	0.022206	sp|Q01603|PERO_DROME Peroxidase OS=Drosophila melanogaster GN=Pxd PE=2 SV=2//0
LOC111054289	1207.26	743.652	0.69903	4.45e-07	0.00017895	sp|P23352|KALM_HUMAN Anosmin-1 OS=Homo sapiens GN=KAL1 PE=1 SV=3//1.56331e-41
LOC111054175	188.486	116.084	0.69929	0.0006461	0.046537	sp|O60341|KDM1A_HUMAN Lysine-specific histone demethylase 1A OS=Homo sapiens GN=KDM1A PE=1 SV=2//3.36321e-118
LOC111055151	1119.12	676.18	0.72688	1.94e-07	9.01e-05	-//-
LOC111059908	939.323	566.336	0.72996	3.36e-07	0.00014312	sp|P00818|ACYP2_HORSE Acylphosphatase-2 OS=Equus caballus GN=ACYP2 PE=1 SV=2//1.30074e-23
LOC111058168	331.985	199.24	0.73661	0.00025347	0.024125	sp|Q9VBW3|CAD96_DROME Tyrosine kinase receptor Cad96Ca OS=Drosophila melanogaster GN=Cad96Ca PE=2 SV=2//2.41381e-93
LOC111059804	1954.91	1143.99	0.77303	6.64e-09	4.29e-06	sp|P08841|TBB3_DROME Tubulin beta-3 chain OS=Drosophila melanogaster GN=betaTub60D PE=2 SV=2//0
LOC111053613	330.369	192.092	0.78228	7.51e-06	0.0016179	sp|O46040|MSTAA_DROME Protein msta, isoform A OS=Drosophila melanogaster GN=msta PE=2 SV=3//3.22858e-22
LOC111048437	1939.63	1122.82	0.78865	2.21e-06	0.00059995	sp|Q17N71|CLU_AEDAE Clustered mitochondria protein homolog OS=Aedes aegypti GN=AAEL000794 PE=3 SV=1//0
LOC111048543	234.562	134.379	0.80366	3.12e-05	0.0049338	-//-
LOC111054695	500.25	280.479	0.83476	1.56e-05	0.0027732	sp|Q9VCA2|ORCT_DROME Organic cation transporter protein OS=Drosophila melanogaster GN=Orct PE=1 SV=1//1.66475e-89
LOC111048416	5766.81	3216.71	0.84219	7.49e-10	7.48e-07	sp|Q9DBY4|TRIL_MOUSE TLR4 interactor with leucine rich repeats OS=Mus musculus GN=Tril PE=2 SV=1//8.65136e-29
LOC111048436	184.814	102.931	0.84439	4.9e-05	0.007009	sp|Q9WUF2|EGR4_MOUSE Early growth response protein 4 OS=Mus musculus GN=Egr4 PE=3 SV=1//1.61165e-22
LOC111057903	937.095	517.942	0.8554	2.97e-09	2.19e-06	sp|Q3ULF4|SPG7_MOUSE Paraplegin OS=Mus musculus GN=Spg7 PE=1 SV=1//6.13123e-51
LOC111057484	1559.81	845.665	0.88321	9.11e-11	1.3e-07	sp|P39770|SALM_DROME Homeotic protein spalt-major OS=Drosophila melanogaster GN=salm PE=1 SV=3//1.05636e-09
LOC111048350	2778.45	1504.28	0.8852	5.24e-07	0.0001899	sp|P08841|TBB3_DROME Tubulin beta-3 chain OS=Drosophila melanogaster GN=betaTub60D PE=2 SV=2//0
LOC111044898	114.229	61.6174	0.89052	0.000328	0.029507	-//-
LOC111057799	1136.33	609.74	0.89812	1.78e-10	2.07e-07	sp|P83501|MSTAB_DROME Protein msta, isoform B OS=Drosophila melanogaster GN=msta PE=3 SV=2//7.59845e-09
LOC111049625	626.639	334.997	0.90349	4.54e-09	3.22e-06	sp|P39770|SALM_DROME Homeotic protein spalt-major OS=Drosophila melanogaster GN=salm PE=1 SV=3//6.09187e-10
LOC111051775	478.353	239.875	0.99579	1.11e-09	1.03e-06	sp|Q26366|VG_DROME Protein vestigial OS=Drosophila melanogaster GN=vg PE=1 SV=1//2.58695e-27
LOC111052469	96.4419	48.1677	1.0016	0.00019695	0.020384	-//-
LOC111046099	1970.84	971.438	1.0206	1.7e-05	0.0029957	sp|Q5BJ29|FBXL7_MOUSE F-box/LRR-repeat protein 7 OS=Mus musculus GN=Fbxl7 PE=1 SV=1//6.16046e-117
LOC111046571	141.964	69.2033	1.0366	1.78e-05	0.0030602	sp|D3ZKV9|MSS51_RAT Putative protein MSS51 homolog, mitochondrial OS=Rattus norvegicus GN=Mss51 PE=3 SV=1//5.76296e-06
LOC111057198	258.889	124.928	1.0512	4.76e-08	2.54e-05	-//-
LOC111053252	81.2657	38.6476	1.0723	0.00024628	0.023972	sp|Q3KQ85|CNOT7_XENLA CCR4-NOT transcription complex subunit 7 OS=Xenopus laevis GN=cnot7 PE=1 SV=1//3.14821e-59
LOC111060348	297.855	141.5	1.0738	6.16e-09	4.24e-06	-//-
LOC111050472	797.172	356.553	1.1608	4.31e-05	0.0062846	sp|P41894|DEI_DROME Helix-loop-helix protein delilah OS=Drosophila melanogaster GN=tx PE=1 SV=3//4.54667e-24
LOC111050737	2383.7	1064.41	1.1631	5.14e-06	0.00119	sp|Q5BJ29|FBXL7_MOUSE F-box/LRR-repeat protein 7 OS=Mus musculus GN=Fbxl7 PE=1 SV=1//1.1848e-115
Novel00072	114.368	49.31	1.2137	2.96e-06	0.00073377
LOC111059315	72.6927	31.1147	1.2242	8.27e-05	0.010748	-//-
LOC111055976	404.518	168.891	1.2601	3.51e-13	8.31e-10	sp|O46040|MSTAA_DROME Protein msta, isoform A OS=Drosophila melanogaster GN=msta PE=2 SV=3//6.09983e-24
Novel00369	2579.06	1051.88	1.2939	3.58e-11	6.37e-08
Novel01506	50.9791	19.9066	1.3567	0.0002976	0.027665	PREDICTED: protein arginine N-methyltransferase 5 isoform X1 [Alligator mississippiensis]
LOC111051204	5229.31	2036.2	1.3607	3.31e-06	0.0008011	sp|Q07171|GELS_DROME Gelsolin OS=Drosophila melanogaster GN=Gel PE=1 SV=2//4.36276e-07
LOC111052928	41597.7	15617.6	1.4133	2.16e-08	1.24e-05	-//-
LOC111054291	9471.24	3506.76	1.4334	8.93e-05	0.011468	sp|Q03755|CUT1_CAEEL Cuticlin-1 OS=Caenorhabditis elegans GN=cut-1 PE=2 SV=2//3.43612e-07
LOC111048991	165.606	58.6677	1.4971	0.00015926	0.017235	sp|Q70LM4|LGRD_BREPA Linear gramicidin synthase subunit D OS=Brevibacillus parabrevis GN=lgrD PE=1 SV=1//6.21374e-50
LOC111050791	3149.86	1067.38	1.5612	8.88e-06	0.0018374	sp|Q80TS5|ZN423_MOUSE Zinc finger protein 423 OS=Mus musculus GN=Znf423 PE=1 SV=2//1.69563e-09
Novel00559	53.6308	17.3644	1.6269	1.49e-05	0.0026971
LOC111045378	124.987	37.6089	1.7326	5.41e-05	0.0074949	sp|Q9BTX7|TTPAL_HUMAN Alpha-tocopherol transfer protein-like OS=Homo sapiens GN=TTPAL PE=1 SV=2//6.22081e-25
LOC111062451	1125.15	286.641	1.9728	2.29e-05	0.0038115	sp|Q5UAS1|RL18_BOMMO 60S ribosomal protein L18 OS=Bombyx mori GN=RpL18 PE=2 SV=1//5.57335e-78
LOC111061935	129.924	24.3845	2.4136	1.88e-17	1.18e-13	-//-
LOC111063185	26.0062	4.338	2.5838	1.83e-05	0.0031284	-//-
LOC111062967	35.7459	4.99155	2.8402	1.15e-05	0.0022275	sp|O46040|MSTAA_DROME Protein msta, isoform A OS=Drosophila melanogaster GN=msta PE=2 SV=3//2.46204e-22
LOC111050353	67.6042	7.37799	3.1958	1.02e-14	3.62e-11	sp|Q8VIF7|SBP1_RAT Selenium-binding protein 1 OS=Rattus norvegicus GN=Selenbp1 PE=1 SV=1//3.94714e-60
LOC111062636	81.903	6.63083	3.6267	1.36e-19	1.45e-15	sp|P47947|TNNC1_DROME Troponin C, isoform 1 OS=Drosophila melanogaster GN=TpnC41C PE=2 SV=2//2.83348e-47
LOC111046667	739.659	49.0449	3.9147	6.4e-14	1.95e-10	sp|P26268|ODPT_ASCSU Pyruvate dehydrogenase E1 component subunit alpha type II, mitochondrial (Fragment) OS=Ascaris suum PE=2 SV=1//6.70062e-145
LOC111056150	10.5317	0.672612	3.9688	0.0006761	0.048209	sp|P47947|TNNC1_DROME Troponin C, isoform 1 OS=Drosophila melanogaster GN=TpnC41C PE=2 SV=2//5.56915e-47
LOC111061936	15.1452	0.665152	4.509	1.22e-05	0.0023293	sp|Q9N1R6|BAT1_RABIT b(0,+)-type amino acid transporter 1 OS=Oryctolagus cuniculus GN=SLC7A9 PE=1 SV=1//7.54286e-36
LOC111053997	14.195	0	Inf	9.57e-07	0.00031865	-//-
