# Supplementary material for: Vestigial mediates the effect of insulin signaling pathway on wing-morph switching in planthoppers
Source: PLoS Genet. 2021 Feb 9;17(2):e1009312. doi: 10.1371/journal.pgen.1009312 (PMC7899339; doi:10.1371/journal.pgen.1009312)
Supplement: S4 Table — (XLSX) [file pgen.1009312.s009.xlsx]

## Sheet: S4 Table
S4 Table. GO classification of differentially expressed genes.
GO_accession	Description	Term type	p-value	Corrected p-value	Up_DEGs	Up_Gene_IDs	Down_DEGs	Down_Gene_IDs
GO:0006576	cellular biogenic amine metabolic process	biological process	4.78e-07	0.001094	1	LOC111045961	9	LOC111049287/Novel00183/LOC111057913/LOC111047929/LOC111044494/LOC111055836/LOC111061520/LOC111060640/LOC111050473
GO:0044106	cellular amine metabolic process	biological process	4.78e-07	0.001094	1	LOC111045961	9	LOC111050473/LOC111060640/LOC111061520/LOC111055836/LOC111044494/LOC111057913/LOC111047929/LOC111049287/Novel00183
GO:0009308	amine metabolic process	biological process	1.46e-06	0.0022242	1	LOC111045961	9	LOC111047929/LOC111057913/LOC111055836/LOC111044494/Novel00183/LOC111049287/LOC111050473/LOC111061520/LOC111060640
GO:0048037	cofactor binding	molecular function	9.9e-06	0.011323	2	LOC111048991/LOC111054982	18	LOC111054112/LOC111057405/LOC111054179/LOC111044946/LOC111046085/LOC111044696/LOC111053187/LOC111057372/LOC111056849/LOC111058478/LOC111046144/LOC111044225/LOC111051365/LOC111062069/LOC111062420/LOC111047652/LOC111045857/LOC111045681
GO:0003924	GTPase activity	molecular function	2.24e-05	0.020536	3	LOC111059804/LOC111045961/LOC111048350	14	LOC111059620/LOC111044494/Novel00183/LOC111044725/LOC111061520/LOC111060640/LOC111047929/LOC111057913/LOC111055836/LOC111052673/LOC111049287/LOC111053741/LOC111050473/LOC111058025
GO:0009073	aromatic amino acid family biosynthetic process	biological process	0.00011484	0.071892	2	LOC111048350/LOC111059804	1	LOC111062069
GO:0009095	aromatic amino acid family biosynthetic process, prephenate pathway	biological process	0.00011484	0.071892	2	LOC111059804/LOC111048350	1	LOC111062069
GO:0050662	coenzyme binding	molecular function	0.00012566	0.071892	1	LOC111048991	15	LOC111051365/LOC111046144/LOC111044225/LOC111058478/LOC111062420/LOC111062069/LOC111045857/LOC111057405/LOC111044946/LOC111054179/LOC111053187/LOC111044696/LOC111046085/LOC111056849/LOC111057372
GO:0008661	1-deoxy-D-xylulose-5-phosphate synthase activity	molecular function	0.00020157	0.09226	1	LOC111046667	2	LOC111051365/LOC111044946
GO:0016744	transferase activity, transferring aldehyde or ketonic groups	molecular function	0.00020157	0.09226	1	LOC111046667	2	LOC111051365/LOC111044946
GO:0016887	ATPase activity	molecular function	0.00022253	0.092593	2	LOC111061891/LOC111057903	15	LOC111061520/LOC111049836/LOC111060640/LOC111044725/Novel00183/LOC111059620/LOC111044494/LOC111058025/LOC111050473/LOC111049287/LOC111053741/LOC111052673/LOC111057913/LOC111047929/LOC111055836
GO:0031012	extracellular matrix	cellular component	0.00030992	0.11821	3	LOC111062636/LOC111056150/LOC111043746	4	LOC111060065/LOC111052049/LOC111049575/LOC111062063
GO:0008083	growth factor activity	molecular function	0.00041046	0.14451	1	LOC111057198	4	LOC111051039/LOC111047886/LOC111051040/LOC111047646
GO:0005576	extracellular region	cellular component	0.00055638	0.1819	7	LOC111059315/LOC111048436/LOC111056150/LOC111062636/LOC111054289/LOC111062967/LOC111043746	17	LOC111049867/LOC111057872/LOC111044633/LOC111053608/LOC111060065/LOC111060972/LOC111053554/LOC111062454/LOC111047163/LOC111060587/LOC111064604/LOC111055944/LOC111056920/LOC111050503/LOC111049575/LOC111053538/LOC111062420
GO:0034470	ncRNA processing	biological process	0.001021	0.25453	2	LOC111061891/LOC111061156	10	LOC111057913/Novel00183/LOC111050473/LOC111044725/LOC111062420/LOC111051365/LOC111044225/LOC111061520/LOC111043403/LOC111060640
GO:0002949	tRNA threonylcarbamoyladenosine modification	biological process	0.0010336	0.25453	0		6	LOC111061520/LOC111060640/Novel00183/LOC111057913/LOC111044725/LOC111050473
GO:0070525	tRNA threonylcarbamoyladenosine metabolic process	biological process	0.0010336	0.25453	0		6	LOC111060640/Novel00183/LOC111061520/LOC111057913/LOC111044725/LOC111050473
GO:0004664	prephenate dehydratase activity	molecular function	0.0011447	0.25453	2	LOC111059804/LOC111048350	0
GO:0009094	L-phenylalanine biosynthetic process	biological process	0.0011447	0.25453	2	LOC111048350/LOC111059804	0
GO:1902223	erythrose 4-phosphate,phosphoenolpyruvate family amino acid biosynthetic process	biological process	0.0011447	0.25453	2	LOC111048350/LOC111059804	0
GO:0005525	GTP binding	molecular function	0.0011678	0.25453	1	LOC111045961	14	LOC111060640/LOC111061520/LOC111050473/LOC111058025/LOC111044725/LOC111052673/Novel00183/LOC111053741/LOC111049287/LOC111044494/LOC111055836/LOC111047929/LOC111059620/LOC111057913
GO:0032561	guanyl ribonucleotide binding	molecular function	0.0013606	0.28307	1	LOC111045961	14	LOC111050473/LOC111058025/LOC111044725/LOC111060640/LOC111061520/LOC111055836/LOC111044494/LOC111047929/LOC111059620/LOC111057913/LOC111052673/Novel00183/LOC111049287/LOC111053741
GO:0005102	receptor binding	molecular function	0.0014437	0.2873	4	LOC111062967/LOC111048436/LOC111059315/LOC111057198	9	LOC111044633/LOC111061978/LOC111051040/LOC111060972/LOC111051039/LOC111062454/LOC111047886/LOC111053538/LOC111047646
GO:0019001	guanyl nucleotide binding	molecular function	0.0015393	0.29356	1	LOC111045961	14	LOC111058025/LOC111050473/LOC111044725/LOC111061520/LOC111060640/LOC111047929/LOC111057913/LOC111059620/LOC111044494/LOC111055836/Novel00183/LOC111052673/LOC111049287/LOC111053741
GO:0008033	tRNA processing	biological process	0.0016897	0.30935	0		10	Novel00183/LOC111057913/LOC111060640/LOC111043403/LOC111051365/LOC111061520/LOC111044225/LOC111062420/LOC111050473/LOC111044725
GO:0016616	oxidoreductase activity, acting on the CH-OH group of donors, NAD or NADP as acceptor	molecular function	0.0023912	0.42094	1	LOC111048991	8	LOC111056849/LOC111045857/LOC111054179/LOC111062069/LOC111058478/LOC111059929/LOC111051365/LOC111059479
GO:0007160	cell-matrix adhesion	biological process	0.0034749	0.58906	0		2	LOC111047976/LOC111043458
GO:0034660	ncRNA metabolic process	biological process	0.0038953	0.63675	3	LOC111061891/LOC111061156/LOC111060185	10	LOC111050473/LOC111044725/LOC111062420/LOC111051365/LOC111044225/LOC111061520/LOC111043403/LOC111060640/LOC111057913/Novel00183
GO:0031589	cell-substrate adhesion	biological process	0.005053	0.66803	0		2	LOC111047976/LOC111043458
GO:0009072	aromatic amino acid family metabolic process	biological process	0.0050881	0.66803	2	LOC111059804/LOC111048350	1	LOC111062069
GO:1901564	organonitrogen compound metabolic process	biological process	0.0057024	0.66803	7	LOC111060185/LOC111048350/LOC111052958/LOC111045961/LOC111059804/LOC111048437/LOC111053586	24	LOC111047652/LOC111049287/LOC111047163/LOC111058703/LOC111057913/LOC111047929/LOC111055836/LOC111050503/LOC111049239/LOC111051365/LOC111047646/LOC111049575/LOC111050473/LOC111062069/LOC111047156/LOC111047647/Novel00183/LOC111053608/LOC111044691/LOC111044494/LOC111054112/LOC111061520/LOC111060640/LOC111053554
GO:0030686	90S preribosome	cellular component	0.0058399	0.66803	2	LOC111061156/LOC111061891	0
GO:0034457	Mpp10 complex	cellular component	0.0058399	0.66803	2	LOC111061891/LOC111061156	0
GO:0006919	activation of cysteine-type endopeptidase activity involved in apoptotic process	biological process	0.0059841	0.66803	1	Novel00168	1	LOC111044725
GO:0010950	positive regulation of endopeptidase activity	biological process	0.0059841	0.66803	1	Novel00168	1	LOC111044725
GO:0010952	positive regulation of peptidase activity	biological process	0.0059841	0.66803	1	Novel00168	1	LOC111044725
GO:0031638	zymogen activation	biological process	0.0059841	0.66803	1	Novel00168	1	LOC111044725
GO:0043280	positive regulation of cysteine-type endopeptidase activity involved in apoptotic process	biological process	0.0059841	0.66803	1	Novel00168	1	LOC111044725
GO:0045862	positive regulation of proteolysis	biological process	0.0059841	0.66803	1	Novel00168	1	LOC111044725
GO:0097202	activation of cysteine-type endopeptidase activity	biological process	0.0059841	0.66803	1	Novel00168	1	LOC111044725
GO:2001056	positive regulation of cysteine-type endopeptidase activity	biological process	0.0059841	0.66803	1	Novel00168	1	LOC111044725
GO:0016614	oxidoreductase activity, acting on CH-OH group of donors	molecular function	0.0068207	0.70697	1	LOC111048991	8	LOC111051365/LOC111059479/LOC111059929/LOC111058478/LOC111054179/LOC111062069/LOC111045857/LOC111056849
GO:0032270	positive regulation of cellular protein metabolic process	biological process	0.0069337	0.70697	1	Novel00168	2	LOC111044725/LOC111060640
GO:0051247	positive regulation of protein metabolic process	biological process	0.0069337	0.70697	1	Novel00168	2	LOC111044725/LOC111060640
GO:0032879	regulation of localization	biological process	0.0069585	0.70697	0		4	LOC111044920/LOC111061978/LOC111050096/LOC111050957
GO:0006399	tRNA metabolic process	biological process	0.0072405	0.70697	1	LOC111060185	10	LOC111061520/LOC111044225/LOC111051365/LOC111060640/LOC111043403/LOC111044725/LOC111050473/LOC111062420/Novel00183/LOC111057913
GO:0005578	proteinaceous extracellular matrix	cellular component	0.0074257	0.70697	3	LOC111056150/LOC111062636/LOC111043746	1	LOC111060065
GO:0051287	NAD binding	molecular function	0.007634	0.70697	0		6	LOC111044946/LOC111056849/LOC111062069/LOC111051365/LOC111045857/LOC111058478
GO:0004190	aspartic-type endopeptidase activity	molecular function	0.0080066	0.70697	1	LOC111061156	5	Novel01279/Novel02332/LOC111050957/LOC111061281/LOC111058703
GO:0070001	aspartic-type peptidase activity	molecular function	0.0080066	0.70697	1	LOC111061156	5	LOC111058703/LOC111050957/LOC111061281/Novel02332/Novel01279
GO:0006400	tRNA modification	biological process	0.0080102	0.70697	0		6	LOC111044725/LOC111057913/LOC111050473/LOC111060640/Novel00183/LOC111061520
GO:0051051	negative regulation of transport	biological process	0.0080319	0.70697	0		2	LOC111050957/LOC111050096
GO:0044452	nucleolar part	cellular component	0.0085924	0.72863	2	LOC111061891/LOC111061156	0
GO:0043281	regulation of cysteine-type endopeptidase activity involved in apoptotic process	biological process	0.0088726	0.72863	1	Novel00168	1	LOC111044725
GO:2000116	regulation of cysteine-type endopeptidase activity	biological process	0.0088726	0.72863	1	Novel00168	1	LOC111044725
GO:0040007	growth	biological process	0.008993	0.72863	1	LOC111057198	2	LOC111051039/LOC111051040
GO:0006520	cellular amino acid metabolic process	biological process	0.0092572	0.72863	4	LOC111060185/LOC111048437/LOC111059804/LOC111048350	6	LOC111047156/LOC111047652/LOC111062069/LOC111049239/LOC111051365/LOC111054112
GO:0006534	cysteine metabolic process	biological process	0.0095517	0.72863	0		1	LOC111047156
GO:0017172	cysteine dioxygenase activity	molecular function	0.0095517	0.72863	0		1	LOC111047156
GO:0046439	L-cysteine metabolic process	biological process	0.0095517	0.72863	0		1	LOC111047156
GO:0006558	L-phenylalanine metabolic process	biological process	0.010551	0.76483	2	LOC111059804/LOC111048350	0
GO:1902221	erythrose 4-phosphate,phosphoenolpyruvate family amino acid metabolic process	biological process	0.010551	0.76483	2	LOC111048350/LOC111059804	0
GO:0052547	regulation of peptidase activity	biological process	0.011046	0.76483	1	Novel00168	1	LOC111044725
GO:0052548	regulation of endopeptidase activity	biological process	0.011046	0.76483	1	Novel00168	1	LOC111044725
GO:0009451	RNA modification	biological process	0.011821	0.76483	0		7	Novel00183/LOC111060640/LOC111055410/LOC111061520/LOC111050473/LOC111044725/LOC111057913
GO:0001836	release of cytochrome c from mitochondria	biological process	0.01187	0.76483	1	Novel00168	1	LOC111044725
GO:0008637	apoptotic mitochondrial changes	biological process	0.01187	0.76483	1	Novel00168	1	LOC111044725
GO:0097190	apoptotic signaling pathway	biological process	0.01187	0.76483	1	Novel00168	1	LOC111044725
GO:0030414	peptidase inhibitor activity	molecular function	0.01188	0.76483	1	LOC111054289	3	LOC111052049/LOC111064604/LOC111047765
GO:0061134	peptidase regulator activity	molecular function	0.01188	0.76483	1	LOC111054289	3	LOC111052049/LOC111064604/LOC111047765
GO:0005319	lipid transporter activity	molecular function	0.011924	0.76483	0		3	LOC111051654/LOC111054146/LOC111049867
GO:0008716	D-alanine-D-alanine ligase activity	molecular function	0.012031	0.76483	0		2	LOC111043408/LOC111056427
GO:0030170	pyridoxal phosphate binding	molecular function	0.012898	0.79847	1	LOC111054982	3	LOC111047652/LOC111054112/LOC111045681
GO:0006721	terpenoid metabolic process	biological process	0.013084	0.79847	1	LOC111046667	3	LOC111044946/LOC111044225/LOC111051365
GO:0016114	terpenoid biosynthetic process	biological process	0.013084	0.79847	1	LOC111046667	3	LOC111044946/LOC111044225/LOC111051365
GO:0016817	hydrolase activity, acting on acid anhydrides	molecular function	0.013456	0.81022	7	LOC111057903/LOC111051775/LOC111048350/LOC111045961/LOC111059804/LOC111061891/LOC111059397	17	LOC111047929/LOC111057913/LOC111055836/LOC111052673/LOC111049287/LOC111053741/LOC111050473/LOC111058025/LOC111059620/LOC111046326/LOC111044494/Novel00183/LOC111044725/LOC111059479/LOC111061520/LOC111049836/LOC111060640
GO:0051049	regulation of transport	biological process	0.013783	0.81022	0		3	LOC111050957/LOC111050096/LOC111044920
GO:0055114	oxidation-reduction process	biological process	0.013849	0.81022	4	LOC111043746/LOC111054175/LOC111048436/LOC111048991	22	LOC111045857/LOC111046144/LOC111044225/LOC111049239/LOC111060963/LOC111059929/LOC111051365/LOC111058478/LOC111050957/LOC111050865/LOC111062069/LOC111062420/LOC111047156/LOC111053187/LOC111046085/LOC111049867/LOC111056849/LOC111055782/LOC111059479/LOC111044946/LOC111059646/LOC111054179
GO:0017111	nucleoside-triphosphatase activity	molecular function	0.013985	0.81022	6	LOC111048350/LOC111057903/LOC111059397/LOC111061891/LOC111045961/LOC111059804	15	LOC111050473/LOC111058025/LOC111053741/LOC111049287/LOC111052673/LOC111055836/LOC111057913/LOC111047929/LOC111060640/LOC111049836/LOC111061520/LOC111044725/Novel00183/LOC111044494/LOC111059620
GO:1901605	alpha-amino acid metabolic process	biological process	0.014674	0.82701	3	LOC111048350/LOC111048437/LOC111059804	3	LOC111049239/LOC111047156/LOC111062069
GO:0006113	fermentation	biological process	0.015989	0.82701	0		1	LOC111049239
GO:0006554	lysine catabolic process	biological process	0.015989	0.82701	0		1	LOC111049239
GO:0009068	aspartate family amino acid catabolic process	biological process	0.015989	0.82701	0		1	LOC111049239
GO:0019475	L-lysine catabolic process to acetate	biological process	0.015989	0.82701	0		1	LOC111049239
GO:0019477	L-lysine catabolic process	biological process	0.015989	0.82701	0		1	LOC111049239
GO:0019665	anaerobic amino acid catabolic process	biological process	0.015989	0.82701	0		1	LOC111049239
GO:0046440	L-lysine metabolic process	biological process	0.015989	0.82701	0		1	LOC111049239
GO:0010604	positive regulation of macromolecule metabolic process	biological process	0.016028	0.82701	2	LOC111061891/Novel00168	2	LOC111044725/LOC111060640
GO:0016462	pyrophosphatase activity	molecular function	0.016239	0.82701	6	LOC111061891/LOC111059397/LOC111059804/LOC111045961/LOC111048350/LOC111057903	15	LOC111044725/LOC111061520/LOC111049836/LOC111060640/LOC111059620/LOC111044494/Novel00183/LOC111050473/LOC111058025/LOC111047929/LOC111057913/LOC111055836/LOC111052673/LOC111049287/LOC111053741
GO:0051345	positive regulation of hydrolase activity	biological process	0.016388	0.82701	1	Novel00168	1	LOC111044725
GO:0016491	oxidoreductase activity	molecular function	0.016443	0.82701	5	LOC111048436/LOC111046667/LOC111048991/LOC111043746/LOC111054175	22	LOC111043888/LOC111056849/LOC111047156/LOC111053187/LOC111046085/LOC111049867/LOC111059646/LOC111054179/LOC111059479/LOC111055782/LOC111049142/LOC111045857/LOC111050957/LOC111062069/LOC111062420/LOC111046144/LOC111044225/LOC111060963/LOC111059929/LOC111051365/LOC111056263/LOC111058478
GO:0005730	nucleolus	cellular component	0.019715	0.96563	2	LOC111061156/LOC111061891	0
GO:0006072	glycerol-3-phosphate metabolic process	biological process	0.019832	0.96563	0		2	LOC111062069/LOC111051365
GO:0046168	glycerol-3-phosphate catabolic process	biological process	0.019832	0.96563	0		2	LOC111051365/LOC111062069
GO:0007155	cell adhesion	biological process	0.020997	1	1	LOC111044883	7	LOC111043458/LOC111047976/LOC111061978/LOC111057809/LOC111052112/LOC111049575/LOC111053554
GO:0016624	oxidoreductase activity, acting on the aldehyde or oxo group of donors, disulfide as acceptor	molecular function	0.021203	1	1	LOC111046667	1	LOC111049142
GO:0016818	hydrolase activity, acting on acid anhydrides, in phosphorus-containing anhydrides	molecular function	0.023725	1	6	LOC111059397/LOC111061891/LOC111059804/LOC111045961/LOC111048350/LOC111057903	15	LOC111049836/LOC111060640/LOC111061520/LOC111044725/Novel00183/LOC111044494/LOC111059620/LOC111050473/LOC111058025/LOC111052673/LOC111053741/LOC111049287/LOC111055836/LOC111047929/LOC111057913
GO:0010941	regulation of cell death	biological process	0.024778	1	2	LOC111052991/Novel00168	2	LOC111044920/LOC111044725
GO:0042981	regulation of apoptotic process	biological process	0.024778	1	2	Novel00168/LOC111052991	2	LOC111044725/LOC111044920
GO:0043067	regulation of programmed cell death	biological process	0.024778	1	2	Novel00168/LOC111052991	2	LOC111044725/LOC111044920
GO:0043168	anion binding	molecular function	0.024968	1	8	LOC111060185/LOC111046571/LOC111058168/LOC111054982/LOC111057903/LOC111045961/LOC111061891/LOC111059397	33	LOC111055836/LOC111047652/LOC111052673/LOC111047475/LOC111049287/LOC111062420/LOC111051365/LOC111046144/Novel02332/LOC111044904/LOC111055747/LOC111059620/LOC111045716/LOC111044494/LOC111056427/Novel00183/LOC111044725/LOC111054112/LOC111061520/LOC111047929/LOC111057913/LOC111043460/LOC111045681/LOC111043408/LOC111053741/LOC111058025/LOC111050473/LOC111051512/LOC111044225/LOC111057372/LOC111053187/…
GO:0022610	biological adhesion	biological process	0.025627	1	1	LOC111044883	7	LOC111053554/LOC111049575/LOC111052112/LOC111061978/LOC111057809/LOC111047976/LOC111043458
GO:0016627	oxidoreductase activity, acting on the CH-CH group of donors	molecular function	0.025683	1	0		4	LOC111051365/LOC111053187/LOC111046144/LOC111062069
GO:0006720	isoprenoid metabolic process	biological process	0.025816	1	1	LOC111046667	3	LOC111051365/LOC111044225/LOC111044946
GO:0008299	isoprenoid biosynthetic process	biological process	0.025816	1	1	LOC111046667	3	LOC111044946/LOC111044225/LOC111051365
GO:0005751	mitochondrial respiratory chain complex IV	cellular component	0.027145	1	0		1	LOC111043888
GO:0045277	respiratory chain complex IV	cellular component	0.027145	1	0		1	LOC111043888
GO:0005732	small nucleolar ribonucleoprotein complex	cellular component	0.028827	1	2	LOC111061891/LOC111061156	0
GO:0052646	alditol phosphate metabolic process	biological process	0.029191	1	0		2	LOC111062069/LOC111051365
GO:0003995	acyl-CoA dehydrogenase activity	molecular function	0.029849	1	0		2	LOC111053187/LOC111046144
GO:0050660	flavin adenine dinucleotide binding	molecular function	0.034346	1	0		5	LOC111051365/LOC111053187/LOC111046144/LOC111044225/LOC111062420
GO:0044421	extracellular region part	cellular component	0.035031	1	3	LOC111056150/LOC111062636/LOC111043746	3	LOC111060065/LOC111064604/LOC111062454
GO:0006083	acetate metabolic process	biological process	0.03608	1	0		1	LOC111049239
GO:0019203	carbohydrate phosphatase activity	molecular function	0.036137	1	0		1	LOC111062254
GO:0042132	fructose 1,6-bisphosphate 1-phosphatase activity	molecular function	0.036137	1	0		1	LOC111062254
GO:0050308	sugar-phosphatase activity	molecular function	0.036137	1	0		1	LOC111062254
GO:0006952	defense response	biological process	0.036141	1	1	LOC111046306	6	LOC111045857/LOC111062420/LOC111053554/LOC111047675/LOC111049142/LOC111055944
GO:0016787	hydrolase activity	molecular function	0.036581	1	13	LOC111045961/LOC111059397/LOC111054289/LOC111061891/LOC111051775/LOC111057903/LOC111061156/LOC111048437/LOC111059804/LOC111060185/LOC111064555/LOC111052958/LOC111048350	45	LOC111059285/Novel01279/LOC111046326/LOC111045365/LOC111060640/LOC111060972/LOC111059479/LOC111048092/LOC111056800/LOC111043458/LOC111047163/LOC111051668/LOC111053741/LOC111043398/LOC111056567/LOC111057197/LOC111047929/LOC111057913/LOC111058025/LOC111050473/LOC111062254/Novel00183/LOC111047976/LOC111056427/LOC111044494/LOC111052049/LOC111061281/LOC111059620/LOC111049836/LOC111061520/LOC111044725/…
GO:0009555	pollen development	biological process	0.037057	1	0		1	LOC111062571
GO:0048229	gametophyte development	biological process	0.037057	1	0		1	LOC111062571
GO:0006189	'de novo' IMP biosynthetic process	biological process	0.038464	1	0		1	LOC111047647
GO:2000026	regulation of multicellular organismal development	biological process	0.038782	1	0		2	LOC111061978/LOC111044920
GO:0016855	racemase and epimerase activity, acting on amino acids and derivatives	molecular function	0.038799	1	0		1	LOC111054146
GO:0036361	racemase activity, acting on amino acids and derivatives	molecular function	0.038799	1	0		1	LOC111054146
GO:0048522	positive regulation of cellular process	biological process	0.039933	1	2	Novel00168/LOC111061891	5	LOC111049142/LOC111053554/LOC111044725/LOC111044920/LOC111060640
GO:0045226	extracellular polysaccharide biosynthetic process	biological process	0.041496	1	0		1	LOC111047976
GO:0045227	capsule polysaccharide biosynthetic process	biological process	0.041496	1	0		1	LOC111047976
GO:0045230	capsule organization	biological process	0.041496	1	0		1	LOC111047976
GO:0046379	extracellular polysaccharide metabolic process	biological process	0.041496	1	0		1	LOC111047976
GO:0006869	lipid transport	biological process	0.041788	1	0		4	LOC111054146/LOC111049575/LOC111051654/LOC111049867
GO:0008430	selenium binding	molecular function	0.042175	1	1	LOC111050353	0
GO:0043066	negative regulation of apoptotic process	biological process	0.044146	1	1	LOC111052991	1	LOC111044920
GO:0043069	negative regulation of programmed cell death	biological process	0.044146	1	1	LOC111052991	1	LOC111044920
GO:0060548	negative regulation of cell death	biological process	0.044146	1	1	LOC111052991	1	LOC111044920
GO:0008200	ion channel inhibitor activity	molecular function	0.044194	1	0		3	LOC111060587/LOC111055944/LOC111062420
GO:0016248	channel inhibitor activity	molecular function	0.044194	1	0		3	LOC111060587/LOC111055944/LOC111062420
GO:0018142	protein-DNA covalent cross-linking	biological process	0.045131	1	0		1	LOC111049836
GO:0042624	ATPase activity, uncoupled	molecular function	0.045131	1	0		1	LOC111049836
GO:0006629	lipid metabolic process	biological process	0.047365	1	3	LOC111059315/LOC111048991/LOC111046667	10	LOC111060514/LOC111049867/LOC111048092/LOC111054179/LOC111044946/LOC111062254/LOC111043403/LOC111058478/LOC111044225/LOC111051365
GO:0006915	apoptotic process	biological process	0.048017	1	2	LOC111052991/Novel00168	2	LOC111044920/LOC111044725
GO:0012501	programmed cell death	biological process	0.048017	1	2	Novel00168/LOC111052991	2	LOC111044725/LOC111044920
GO:0004665	prephenate dehydrogenase (NADP+) activity	molecular function	0.049335	1	0		1	LOC111062069
GO:0006571	tyrosine biosynthetic process	biological process	0.049335	1	0		1	LOC111062069
GO:0008977	prephenate dehydrogenase activity	molecular function	0.049335	1	0		1	LOC111062069
GO:0005516	calmodulin binding	molecular function	0.05052	1	0		2	LOC111057872/LOC111044040
GO:0019855	calcium channel inhibitor activity	molecular function	0.050575	1	0		1	LOC111062420
GO:0004616	phosphogluconate dehydrogenase (decarboxylating) activity	molecular function	0.051395	1	0		2	LOC111056849/LOC111051365
GO:0008219	cell death	biological process	0.051644	1	2	LOC111052991/Novel00168	2	LOC111044920/LOC111044725
GO:0016265	death	biological process	0.051644	1	2	LOC111052991/Novel00168	2	LOC111044920/LOC111044725
GO:0010876	lipid localization	biological process	0.05527	1	0		4	LOC111049867/LOC111049575/LOC111054146/LOC111051654
GO:0008677	2-dehydropantoate 2-reductase activity	molecular function	0.056625	1	0		2	LOC111059479/LOC111062069
GO:0072519	parasitism	biological process	0.056823	1	0		1	LOC111054146
GO:0005509	calcium ion binding	molecular function	0.057618	1	3	LOC111043746/LOC111056150/LOC111062636	6	LOC111058387/LOC111060065/LOC111051512/LOC111058703/LOC111055747/LOC111043458
GO:0003824	catalytic activity	molecular function	0.058038	1	24	LOC111054175/LOC111045961/LOC111048991/LOC111059397/LOC111054289/LOC111043746/LOC111046571/LOC111045378/LOC111064555/LOC111048437/LOC111058168/LOC111051775/LOC111057903/LOC111061156/LOC111061891/LOC111060185/LOC111048350/LOC111052958/LOC111048436/LOC111059804/Novel01506/LOC111046667/LOC111044470/LOC111053586	87	LOC111043398/LOC111056567/LOC111057673/LOC111051668/LOC111053741/LOC111047163/LOC111057913/LOC111049142/LOC111045681/LOC111058748/LOC111049239/LOC111062254/Novel01279/LOC111059285/LOC111045369/LOC111055782/LOC111060972/LOC111045365/LOC111060423/LOC111057478/LOC111056800/LOC111061978/LOC111047652/LOC111047475/LOC111058703/LOC111043723/LOC111055836/LOC111062063/LOC111046144/LOC111054146/LOC11105095…
GO:0004359	glutaminase activity	molecular function	0.059654	1	1	LOC111048437	0
GO:0004175	endopeptidase activity	molecular function	0.06052	1	2	LOC111061156/LOC111057903	12	LOC111050957/LOC111056800/LOC111059479/Novel02332/LOC111052049/LOC111061281/LOC111058703/LOC111062063/Novel01279/LOC111045313/LOC111043398/LOC111051668
GO:0008593	regulation of Notch signaling pathway	biological process	0.061667	1	0		1	LOC111053554
GO:0045747	positive regulation of Notch signaling pathway	biological process	0.061667	1	0		1	LOC111053554
GO:0005544	calcium-dependent phospholipid binding	molecular function	0.062101	1	0		2	LOC111055747/LOC111051512
GO:0043085	positive regulation of catalytic activity	biological process	0.063365	1	1	Novel00168	1	LOC111044725
GO:0030162	regulation of proteolysis	biological process	0.063579	1	1	Novel00168	1	LOC111044725
GO:0019752	carboxylic acid metabolic process	biological process	0.063811	1	4	LOC111048350/LOC111048437/LOC111060185/LOC111059804	7	LOC111062069/LOC111058478/LOC111051365/LOC111049239/LOC111054112/LOC111047652/LOC111047156
GO:0004649	poly(ADP-ribose) glycohydrolase activity	molecular function	0.064943	1	0		1	LOC111047163
GO:0007249	I-kappaB kinase,NF-kappaB signaling	biological process	0.066003	1	0		1	LOC111044920
GO:0043122	regulation of I-kappaB kinase,NF-kappaB signaling	biological process	0.066003	1	0		1	LOC111044920
GO:0043123	positive regulation of I-kappaB kinase,NF-kappaB signaling	biological process	0.066003	1	0		1	LOC111044920
GO:0045766	positive regulation of angiogenesis	biological process	0.066003	1	0		1	LOC111044920
GO:1904018	positive regulation of vasculature development	biological process	0.066003	1	0		1	LOC111044920
GO:0006909	phagocytosis	biological process	0.067675	1	0		1	LOC111050096
GO:0030100	regulation of endocytosis	biological process	0.067675	1	0		1	LOC111050096
GO:0045806	negative regulation of endocytosis	biological process	0.067675	1	0		1	LOC111050096
GO:0050764	regulation of phagocytosis	biological process	0.067675	1	0		1	LOC111050096
GO:0050765	negative regulation of phagocytosis	biological process	0.067675	1	0		1	LOC111050096
GO:0016247	channel regulator activity	molecular function	0.067756	1	0		3	LOC111062420/LOC111060587/LOC111055944
GO:0003725	double-stranded RNA binding	molecular function	0.068282	1	1	LOC111048437	0
GO:0070011	peptidase activity, acting on L-amino acid peptides	molecular function	0.068657	1	4	LOC111052958/LOC111061156/LOC111064555/LOC111057903	14	Novel02332/LOC111047795/LOC111050957/LOC111051668/LOC111056567/LOC111045313/LOC111043398/LOC111062063/LOC111058703/LOC111059479/LOC111056800/Novel01279/LOC111061281/LOC111052049
GO:0000314	organellar small ribosomal subunit	cellular component	0.068842	1	1	LOC111059315	0
GO:0005763	mitochondrial small ribosomal subunit	cellular component	0.068842	1	1	LOC111059315	0
GO:0015935	small ribosomal subunit	cellular component	0.068842	1	1	LOC111059315	0
GO:0010827	regulation of glucose transport	biological process	0.069295	1	0		1	LOC111050957
GO:0010829	negative regulation of glucose transport	biological process	0.069295	1	0		1	LOC111050957
GO:0015758	glucose transport	biological process	0.069295	1	0		1	LOC111050957
GO:0046323	glucose import	biological process	0.069295	1	0		1	LOC111050957
GO:0046324	regulation of glucose import	biological process	0.069295	1	0		1	LOC111050957
GO:0046325	negative regulation of glucose import	biological process	0.069295	1	0		1	LOC111050957
GO:0000166	nucleotide binding	molecular function	0.071334	1	7	LOC111058168/LOC111046571/LOC111060185/LOC111061891/LOC111059397/LOC111045961/LOC111057903	31	LOC111044946/LOC111044725/LOC111061520/LOC111044494/LOC111045716/LOC111059620/LOC111056849/LOC111044904/Novel00183/LOC111056427/LOC111062420/LOC111062069/LOC111058478/Novel02332/LOC111046144/LOC111051365/LOC111055836/LOC111049287/LOC111047475/LOC111052673/LOC111045857/LOC111060640/LOC111053187/LOC111058025/LOC111050473/LOC111044225/LOC111043460/LOC111057913/LOC111047929/LOC111053741/LOC111043408
GO:1901265	nucleoside phosphate binding	molecular function	0.071334	1	7	LOC111046571/LOC111060185/LOC111058168/LOC111057903/LOC111059397/LOC111061891/LOC111045961	31	Novel02332/LOC111058478/LOC111046144/LOC111051365/LOC111062420/LOC111062069/LOC111049287/LOC111052673/LOC111047475/LOC111045857/LOC111055836/LOC111061520/LOC111044946/LOC111044725/Novel00183/LOC111056427/LOC111044494/LOC111045716/LOC111059620/LOC111044904/LOC111056849/LOC111044225/LOC111050473/LOC111058025/LOC111053741/LOC111043408/LOC111043460/LOC111057913/LOC111047929/LOC111060640/LOC111053187
GO:0016255	attachment of GPI anchor to protein	biological process	0.072033	1	0		1	LOC111049867
GO:1901136	carbohydrate derivative catabolic process	biological process	0.073166	1	0		2	LOC111051365/LOC111062069
GO:0048518	positive regulation of biological process	biological process	0.074967	1	2	Novel00168/LOC111061891	5	LOC111044920/LOC111060640/LOC111049142/LOC111044725/LOC111053554
GO:0016628	oxidoreductase activity, acting on the CH-CH group of donors, NAD or NADP as acceptor	molecular function	0.076836	1	0		2	LOC111062069/LOC111051365
GO:0043436	oxoacid metabolic process	biological process	0.077364	1	4	LOC111048350/LOC111048437/LOC111060185/LOC111059804	7	LOC111058478/LOC111051365/LOC111049239/LOC111054112/LOC111062069/LOC111047156/LOC111047652
GO:0009986	cell surface	cellular component	0.078402	1	0		1	LOC111058387
GO:0006082	organic acid metabolic process	biological process	0.078675	1	4	LOC111060185/LOC111048437/LOC111059804/LOC111048350	7	LOC111047652/LOC111047156/LOC111062069/LOC111058478/LOC111051365/LOC111049239/LOC111054112
GO:0016149	translation release factor activity, codon specific	molecular function	0.079248	1	0		1	LOC111049575
GO:0016743	carboxyl- or carbamoyltransferase activity	molecular function	0.080501	1	0		1	LOC111051365
GO:0000271	polysaccharide biosynthetic process	biological process	0.082299	1	0		2	LOC111047976/LOC111050957
GO:0005179	hormone activity	molecular function	0.082844	1	2	LOC111048436/LOC111059315	2	LOC111060972/LOC111053538
GO:0003674	molecular_function	molecular function	0.083363	1	55	LOC111052991/LOC111048416/LOC111054695/LOC111050472/LOC111050737/LOC111053586/Novel01506/LOC111044470/LOC111059804/LOC111048436/LOC111061156/LOC111057799/LOC111053252/LOC111061891/LOC111057198/LOC111064555/LOC111046571/LOC111058168/LOC111049458/LOC111044060/LOC111050490/LOC111054289/LOC111050791/LOC111059397/LOC111055976/LOC111045961/LOC111061936/LOC111048350/LOC111052958/LOC111050353/LOC11105057…	148	LOC111051365/LOC111058478/LOC111050203/LOC111045857/LOC111045313/LOC111052673/LOC111059646/LOC111044946/LOC111053654/LOC111062454/LOC111061520/LOC111054112/LOC111049836/LOC111043888/LOC111045716/LOC111044494/LOC111047976/LOC111055410/Novel00183/LOC111050473/LOC111050503/LOC111056263/LOC111060587/LOC111051297/LOC111057197/LOC111043460/LOC111051312/LOC111053325/LOC111048092/LOC111052859/LOC11104974…
GO:0002115	store-operated calcium entry	biological process	0.083717	1	0		1	LOC111044920
GO:0051924	regulation of calcium ion transport	biological process	0.083717	1	0		1	LOC111044920
GO:2001256	regulation of store-operated calcium entry	biological process	0.083717	1	0		1	LOC111044920
GO:0018143	nucleic acid-protein covalent cross-linking	biological process	0.084119	1	0		1	LOC111049836
GO:0006396	RNA processing	biological process	0.085192	1	2	LOC111061156/LOC111061891	10	Novel00183/LOC111057913/LOC111043403/LOC111060640/LOC111051365/LOC111061520/LOC111044225/LOC111062420/LOC111050473/LOC111044725
GO:0004415	hyalurononglucosaminidase activity	molecular function	0.085739	1	0		1	LOC111047976
GO:0015929	hexosaminidase activity	molecular function	0.085739	1	0		1	LOC111047976
GO:0046434	organophosphate catabolic process	biological process	0.085955	1	0		2	LOC111051365/LOC111062069
GO:0046834	lipid phosphorylation	biological process	0.086885	1	0		1	LOC111062254
GO:0046854	phosphatidylinositol phosphorylation	biological process	0.086885	1	0		1	LOC111062254
GO:0004174	electron-transferring-flavoprotein dehydrogenase activity	molecular function	0.087459	1	0		1	LOC111044225
GO:0016649	oxidoreductase activity, acting on the CH-NH group of donors, quinone or similar compound as acceptor	molecular function	0.087459	1	0		1	LOC111044225
GO:0015232	heme transporter activity	molecular function	0.089531	1	0		1	LOC111057054
GO:0044255	cellular lipid metabolic process	biological process	0.090076	1	1	LOC111046667	7	LOC111044946/LOC111062254/LOC111048092/LOC111051365/LOC111044225/LOC111058478/LOC111049867
GO:0001525	angiogenesis	biological process	0.090241	1	0		1	LOC111044920
GO:0001568	blood vessel development	biological process	0.090241	1	0		1	LOC111044920
GO:0001944	vasculature development	biological process	0.090241	1	0		1	LOC111044920
GO:0045765	regulation of angiogenesis	biological process	0.090241	1	0		1	LOC111044920
GO:0048514	blood vessel morphogenesis	biological process	0.090241	1	0		1	LOC111044920
GO:0072358	cardiovascular system development	biological process	0.090241	1	0		1	LOC111044920
GO:0072359	circulatory system development	biological process	0.090241	1	0		1	LOC111044920
GO:1901342	regulation of vasculature development	biological process	0.090241	1	0		1	LOC111044920
GO:0031325	positive regulation of cellular metabolic process	biological process	0.090463	1	2	Novel00168/LOC111061891	2	LOC111044725/LOC111060640
GO:0036094	small molecule binding	molecular function	0.093091	1	7	LOC111046571/LOC111060185/LOC111058168/LOC111057903/LOC111059397/LOC111061891/LOC111045961	31	Novel02332/LOC111058478/LOC111046144/LOC111051365/LOC111062420/LOC111062069/LOC111049287/LOC111047475/LOC111052673/LOC111045857/LOC111055836/LOC111061520/LOC111044946/LOC111044725/Novel00183/LOC111056427/LOC111044494/LOC111045716/LOC111059620/LOC111056849/LOC111044904/LOC111044225/LOC111050473/LOC111058025/LOC111053741/LOC111043408/LOC111043460/LOC111057913/LOC111047929/LOC111060640/LOC111053187
GO:0003333	amino acid transmembrane transport	biological process	0.096051	1	1	LOC111061936	1	LOC111063341
GO:0098656	anion transmembrane transport	biological process	0.096051	1	1	LOC111061936	1	LOC111063341
GO:1903825	organic acid transmembrane transport	biological process	0.096051	1	1	LOC111061936	1	LOC111063341
GO:0003857	3-hydroxyacyl-CoA dehydrogenase activity	molecular function	0.097638	1	0		2	LOC111051365/LOC111058478
GO:0032268	regulation of cellular protein metabolic process	biological process	0.097933	1	1	Novel00168	2	LOC111060640/LOC111044725
GO:0050793	regulation of developmental process	biological process	0.098167	1	0		2	LOC111044920/LOC111061978
GO:0035306	positive regulation of dephosphorylation	biological process	0.099831	1	0		1	LOC111060640
GO:0035307	positive regulation of protein dephosphorylation	biological process	0.099831	1	0		1	LOC111060640
GO:0071595	Nem1-Spo7 phosphatase complex	cellular component	0.099831	1	0		1	LOC111060640
GO:0000782	telomere cap complex	cellular component	0.099878	1	1	LOC111048416	0
GO:0000783	nuclear telomere cap complex	cellular component	0.099878	1	1	LOC111048416	0
GO:0070188	Stn1-Ten1 complex	cellular component	0.099878	1	1	LOC111048416	0
GO:0051239	regulation of multicellular organismal process	biological process	0.10045	1	0		2	LOC111061978/LOC111044920
GO:0009967	positive regulation of signal transduction	biological process	0.10175	1	0		2	LOC111053554/LOC111044920
GO:0010647	positive regulation of cell communication	biological process	0.10175	1	0		2	LOC111044920/LOC111053554
GO:0023056	positive regulation of signaling	biological process	0.10175	1	0		2	LOC111044920/LOC111053554
GO:0006553	lysine metabolic process	biological process	0.10199	1	0		1	LOC111049239
GO:0045995	regulation of embryonic development	biological process	0.10295	1	0		1	LOC111061978
GO:0010942	positive regulation of cell death	biological process	0.1032	1	1	Novel00168	1	LOC111044725
GO:0043065	positive regulation of apoptotic process	biological process	0.1032	1	1	Novel00168	1	LOC111044725
GO:0043068	positive regulation of programmed cell death	biological process	0.1032	1	1	Novel00168	1	LOC111044725
GO:0051246	regulation of protein metabolic process	biological process	0.10374	1	1	Novel00168	2	LOC111060640/LOC111044725
GO:0019050	suppression by virus of host apoptotic process	biological process	0.10443	1	1	LOC111052991	0
GO:0033668	negative regulation by symbiont of host apoptotic process	biological process	0.10443	1	1	LOC111052991	0
GO:0052041	negative regulation by symbiont of host programmed cell death	biological process	0.10443	1	1	LOC111052991	0
GO:0052490	negative regulation by organism of programmed cell death in other organism involved in symbiotic interaction	biological process	0.10443	1	1	LOC111052991	0
GO:0016874	ligase activity	molecular function	0.10616	1	1	LOC111060185	5	LOC111056427/LOC111043408/LOC111057478/LOC111060423/LOC111056849
GO:0016881	acid-amino acid ligase activity	molecular function	0.10635	1	0		2	LOC111043408/LOC111056427
GO:0004857	enzyme inhibitor activity	molecular function	0.10761	1	1	LOC111054289	3	LOC111052049/LOC111064604/LOC111047765
GO:0008233	peptidase activity	molecular function	0.10868	1	4	LOC111057903/LOC111064555/LOC111061156/LOC111052958	14	LOC111051668/LOC111056567/LOC111045313/LOC111043398/LOC111062063/LOC111058703/Novel02332/LOC111047795/LOC111050957/Novel01279/LOC111052049/LOC111061281/LOC111059479/LOC111056800
GO:0004553	hydrolase activity, hydrolyzing O-glycosyl compounds	molecular function	0.10969	1	0		6	LOC111056224/LOC111057197/LOC111047976/LOC111045365/LOC111059285/LOC111047163
GO:0006357	regulation of transcription from RNA polymerase II promoter	biological process	0.11294	1	1	LOC111061891	3	LOC111062454/LOC111054146/Novel01279
GO:0002161	aminoacyl-tRNA editing activity	molecular function	0.11466	1	1	LOC111060185	0
GO:0033179	proton-transporting V-type ATPase, V0 domain	cellular component	0.1149	1	2	LOC111059315/LOC111044883	0
GO:0009620	response to fungus	biological process	0.11501	1	1	LOC111046306	0
GO:0050832	defense response to fungus	biological process	0.11501	1	1	LOC111046306	0
GO:0006188	IMP biosynthetic process	biological process	0.11608	1	0		1	LOC111047647
GO:0046040	IMP metabolic process	biological process	0.11608	1	0		1	LOC111047647
GO:0042157	lipoprotein metabolic process	biological process	0.11621	1	0		3	LOC111053554/LOC111049575/LOC111049867
GO:0030155	regulation of cell adhesion	biological process	0.11908	1	0		1	LOC111061978
GO:0003747	translation release factor activity	molecular function	0.12015	1	0		1	LOC111049575
GO:0008079	translation termination factor activity	molecular function	0.12015	1	0		1	LOC111049575
GO:0009507	chloroplast	cellular component	0.12096	1	0		1	LOC111044633
GO:0009536	plastid	cellular component	0.12096	1	0		1	LOC111044633
GO:0006030	chitin metabolic process	biological process	0.12223	1	0		3	LOC111053608/LOC111047163/LOC111050503
GO:1901071	glucosamine-containing compound metabolic process	biological process	0.12223	1	0		3	LOC111047163/LOC111050503/LOC111053608
GO:0000062	fatty-acyl-CoA binding	molecular function	0.12328	1	0		1	LOC111057372
GO:0051184	cofactor transporter activity	molecular function	0.12422	1	0		1	LOC111057054
GO:0044093	positive regulation of molecular function	biological process	0.12442	1	1	Novel00168	1	LOC111044725
GO:0070070	proton-transporting V-type ATPase complex assembly	biological process	0.12466	1	0		1	LOC111052673
GO:0070072	vacuolar proton-transporting V-type ATPase complex assembly	biological process	0.12466	1	0		1	LOC111052673
GO:0006865	amino acid transport	biological process	0.12479	1	1	LOC111061936	1	LOC111063341
GO:0005524	ATP binding	molecular function	0.12532	1	7	LOC111045961/LOC111059397/LOC111058168/LOC111061891/LOC111060185/LOC111057903/LOC111046571	21	Novel00183/LOC111056427/LOC111045716/LOC111044494/LOC111044904/LOC111059620/LOC111060640/LOC111061520/LOC111044725/LOC111052673/LOC111047475/LOC111053741/LOC111049287/LOC111043408/LOC111043460/LOC111055836/LOC111047929/LOC111057913/Novel02332/LOC111050473/LOC111058025
GO:0008645	hexose transport	biological process	0.1256	1	0		1	LOC111050957
GO:0015749	monosaccharide transport	biological process	0.1256	1	0		1	LOC111050957
GO:0032559	adenyl ribonucleotide binding	molecular function	0.12567	1	7	LOC111046571/LOC111060185/LOC111057903/LOC111059397/LOC111061891/LOC111058168/LOC111045961	21	Novel02332/LOC111050473/LOC111058025/LOC111053741/LOC111049287/LOC111047475/LOC111052673/LOC111043408/LOC111055836/LOC111043460/LOC111057913/LOC111047929/LOC111060640/LOC111061520/LOC111044725/Novel00183/LOC111056427/LOC111044494/LOC111045716/LOC111059620/LOC111044904
GO:0009069	serine family amino acid metabolic process	biological process	0.12779	1	0		1	LOC111047156
GO:0060627	regulation of vesicle-mediated transport	biological process	0.12783	1	0		1	LOC111050096
GO:0031082	BLOC complex	cellular component	0.12885	1	0		1	LOC111055782
GO:0031083	BLOC-1 complex	cellular component	0.12885	1	0		1	LOC111055782
GO:0016477	cell migration	biological process	0.13127	1	0		1	LOC111061978
GO:0030334	regulation of cell migration	biological process	0.13127	1	0		1	LOC111061978
GO:0000988	transcription factor activity, protein binding	molecular function	0.13264	1	1	LOC111050490	4	LOC111062454/LOC111054146/LOC111057913/Novel01279
GO:0008061	chitin binding	molecular function	0.13323	1	0		3	LOC111050503/LOC111047163/LOC111053608
GO:0046488	phosphatidylinositol metabolic process	biological process	0.13332	1	0		3	LOC111049867/LOC111062254/LOC111048092
GO:0070071	proton-transporting two-sector ATPase complex assembly	biological process	0.13343	1	0		1	LOC111052673
GO:0030554	adenyl nucleotide binding	molecular function	0.13357	1	7	LOC111045961/LOC111059397/LOC111058168/LOC111061891/LOC111060185/LOC111057903/LOC111046571	21	Novel00183/LOC111056427/LOC111045716/LOC111044494/LOC111044904/LOC111059620/LOC111060640/LOC111061520/LOC111044725/LOC111047475/LOC111052673/LOC111049287/LOC111053741/LOC111043408/LOC111043460/LOC111055836/LOC111047929/LOC111057913/Novel02332/LOC111058025/LOC111050473
GO:0005976	polysaccharide metabolic process	biological process	0.13379	1	0		2	LOC111050957/LOC111047976
GO:0005247	voltage-gated chloride channel activity	molecular function	0.13496	1	0		1	LOC111050957
GO:0005254	chloride channel activity	molecular function	0.13496	1	0		1	LOC111050957
GO:0006821	chloride transport	biological process	0.13496	1	0		1	LOC111050957
GO:0008308	voltage-gated anion channel activity	molecular function	0.13496	1	0		1	LOC111050957
GO:0015108	chloride transmembrane transporter activity	molecular function	0.13496	1	0		1	LOC111050957
GO:0009893	positive regulation of metabolic process	biological process	0.13597	1	2	LOC111061891/Novel00168	2	LOC111060640/LOC111044725
GO:0000990	transcription factor activity, core RNA polymerase binding	molecular function	0.13606	1	1	LOC111050490	1	LOC111057913
GO:0000996	core DNA-dependent RNA polymerase binding promoter specificity activity	molecular function	0.13606	1	1	LOC111050490	1	LOC111057913
GO:0016987	sigma factor activity	molecular function	0.13606	1	1	LOC111050490	1	LOC111057913
GO:0008483	transaminase activity	molecular function	0.13632	1	0		1	LOC111045681
GO:0055085	transmembrane transport	biological process	0.13681	1	4	LOC111054695/LOC111061936/LOC111059315/LOC111044883	13	LOC111045635/LOC111051312/LOC111053325/LOC111047359/LOC111047192/LOC111046653/LOC111050556/LOC111046433/LOC111050957/LOC111050203/LOC111051297/LOC111051793/LOC111063341
GO:0006040	amino sugar metabolic process	biological process	0.13926	1	0		3	LOC111053608/LOC111047163/LOC111050503
GO:0007166	cell surface receptor signaling pathway	biological process	0.14012	1	0		4	LOC111053554/LOC111061963/LOC111044633/LOC111047475
GO:0016798	hydrolase activity, acting on glycosyl bonds	molecular function	0.14106	1	0		6	LOC111059285/LOC111045365/LOC111047163/LOC111047976/LOC111057197/LOC111056224
GO:1901607	alpha-amino acid biosynthetic process	biological process	0.14276	1	2	LOC111048350/LOC111059804	1	LOC111062069
GO:0006415	translational termination	biological process	0.14307	1	0		1	LOC111049575
GO:0006570	tyrosine metabolic process	biological process	0.14423	1	0		1	LOC111062069
GO:0000313	organellar ribosome	cellular component	0.1446	1	1	LOC111059315	0
GO:0005761	mitochondrial ribosome	cellular component	0.1446	1	1	LOC111059315	0
GO:0030176	integral component of endoplasmic reticulum membrane	cellular component	0.14492	1	0		2	LOC111049867/LOC111044920
GO:0031227	intrinsic component of endoplasmic reticulum membrane	cellular component	0.14492	1	0		2	LOC111044920/LOC111049867
GO:0016888	endodeoxyribonuclease activity, producing 5'-phosphomonoesters	molecular function	0.14497	1	0		2	LOC111049836/LOC111045857
GO:0008284	positive regulation of cell proliferation	biological process	0.14648	1	0		1	LOC111049142
GO:0051270	regulation of cellular component movement	biological process	0.14688	1	0		1	LOC111061978
GO:2000145	regulation of cell motility	biological process	0.14688	1	0		1	LOC111061978
GO:0048584	positive regulation of response to stimulus	biological process	0.14951	1	0		2	LOC111053554/LOC111044920
GO:0030436	asexual sporulation	biological process	0.15007	1	1	LOC111061156	0
GO:0008610	lipid biosynthetic process	biological process	0.15076	1	2	LOC111048991/LOC111046667	5	LOC111054179/LOC111044946/LOC111049867/LOC111051365/LOC111044225
GO:0004866	endopeptidase inhibitor activity	molecular function	0.15217	1	0		2	LOC111064604/LOC111052049
GO:0061135	endopeptidase regulator activity	molecular function	0.15217	1	0		2	LOC111052049/LOC111064604
GO:0035303	regulation of dephosphorylation	biological process	0.15235	1	0		1	LOC111060640
GO:0035304	regulation of protein dephosphorylation	biological process	0.15235	1	0		1	LOC111060640
GO:0005253	anion channel activity	molecular function	0.15311	1	0		1	LOC111050957
GO:0008643	carbohydrate transport	biological process	0.15405	1	1	LOC111045378	1	LOC111050957
GO:0009279	cell outer membrane	cellular component	0.15505	1	0		1	LOC111052049
GO:0032786	positive regulation of DNA-templated transcription, elongation	biological process	0.15821	1	1	LOC111061891	0
GO:0032968	positive regulation of transcription elongation from RNA polymerase II promoter	biological process	0.15821	1	1	LOC111061891	0
GO:0034243	regulation of transcription elongation from RNA polymerase II promoter	biological process	0.15821	1	1	LOC111061891	0
GO:0016769	transferase activity, transferring nitrogenous groups	molecular function	0.15944	1	0		1	LOC111045681
GO:0042127	regulation of cell proliferation	biological process	0.16008	1	0		1	LOC111049142
GO:0044710	single-organism metabolic process	biological process	0.16018	1	12	LOC111054175/LOC111057903/LOC111046099/LOC111059315/LOC111048991/LOC111060185/LOC111043746/LOC111048350/LOC111048437/LOC111059804/LOC111048436/LOC111046667	34	LOC111062254/LOC111059929/LOC111049239/LOC111044225/LOC111060514/LOC111053187/LOC111048092/LOC111053554/LOC111059479/LOC111055782/LOC111044325/LOC111058703/LOC111045857/LOC111047652/LOC111062420/LOC111062069/LOC111050865/LOC111047646/LOC111050957/LOC111058478/LOC111051365/LOC111060963/LOC111046144/LOC111056849/LOC111049867/LOC111046085/LOC111047647/LOC111047976/LOC111047156/LOC111054179/LOC111059…
GO:0044445	cytosolic part	cellular component	0.16109	1	0		1	LOC111055782
GO:0003840	gamma-glutamyltransferase activity	molecular function	0.1627	1	1	LOC111053586	0
GO:0000784	nuclear chromosome, telomeric region	cellular component	0.16554	1	1	LOC111048416	0
GO:0004797	thymidine kinase activity	molecular function	0.16668	1	0		1	Novel02332
GO:0019136	deoxynucleoside kinase activity	molecular function	0.16668	1	0		1	Novel02332
GO:0019206	nucleoside kinase activity	molecular function	0.16668	1	0		1	Novel02332
GO:0045735	nutrient reservoir activity	molecular function	0.16708	1	0		1	LOC111055836
GO:0051094	positive regulation of developmental process	biological process	0.16742	1	0		1	LOC111044920
GO:0005921	gap junction	cellular component	0.16779	1	1	LOC111052576	0
GO:0008652	cellular amino acid biosynthetic process	biological process	0.16783	1	2	LOC111059804/LOC111048350	1	LOC111062069
GO:0000096	sulfur amino acid metabolic process	biological process	0.1684	1	0		1	LOC111047156
GO:0016485	protein processing	biological process	0.16914	1	1	Novel00168	1	LOC111044725
GO:0051604	protein maturation	biological process	0.16914	1	1	Novel00168	1	LOC111044725
GO:0008287	protein serine,threonine phosphatase complex	cellular component	0.16927	1	0		1	LOC111060640
GO:1903293	phosphatase complex	cellular component	0.16927	1	0		1	LOC111060640
GO:0006650	glycerophospholipid metabolic process	biological process	0.17009	1	0		3	LOC111049867/LOC111048092/LOC111062254
GO:0044391	ribosomal subunit	cellular component	0.17046	1	1	LOC111059315	0
GO:0051336	regulation of hydrolase activity	biological process	0.17059	1	1	Novel00168	1	LOC111044725
GO:0042710	biofilm formation	biological process	0.17215	1	1	LOC111048437	0
GO:0042765	GPI-anchor transamidase complex	cellular component	0.17501	1	0		1	LOC111049867
GO:0071203	WASH complex	cellular component	0.1773	1	0		1	LOC111050865
GO:0005829	cytosol	cellular component	0.1787	1	0		1	LOC111055782
GO:0000781	chromosome, telomeric region	cellular component	0.17915	1	1	LOC111048416	0
GO:0016597	amino acid binding	molecular function	0.17934	1	0		1	LOC111051365
GO:0008289	lipid binding	molecular function	0.17952	1	0		5	LOC111049575/LOC111055747/LOC111051926/LOC111051512/LOC111049867
GO:0071949	FAD binding	molecular function	0.17974	1	0		2	LOC111044225/LOC111051365
GO:0008242	omega peptidase activity	molecular function	0.17985	1	0		1	LOC111059479
GO:0048646	anatomical structure formation involved in morphogenesis	biological process	0.18213	1	0		2	LOC111044920/LOC111057872
GO:0015886	heme transport	biological process	0.18217	1	0		1	LOC111057054
GO:1901678	iron coordination entity transport	biological process	0.18217	1	0		1	LOC111057054
GO:0005811	lipid particle	cellular component	0.18374	1	0		1	LOC111047647
GO:0012511	monolayer-surrounded lipid storage body	cellular component	0.18374	1	0		1	LOC111047647
GO:0005246	calcium channel regulator activity	molecular function	0.18479	1	0		1	LOC111062420
GO:0004714	transmembrane receptor protein tyrosine kinase activity	molecular function	0.18804	1	0		1	LOC111047475
GO:0040012	regulation of locomotion	biological process	0.18909	1	0		1	LOC111061978
GO:0008641	small protein activating enzyme activity	molecular function	0.18988	1	0		1	LOC111056849
GO:0046486	glycerolipid metabolic process	biological process	0.1904	1	0		3	LOC111049867/LOC111062254/LOC111048092
GO:0004520	endodeoxyribonuclease activity	molecular function	0.19326	1	0		2	LOC111049836/LOC111045857
GO:0006897	endocytosis	biological process	0.19416	1	0		1	LOC111050096
GO:0016877	ligase activity, forming carbon-sulfur bonds	molecular function	0.19552	1	0		1	LOC111056849
GO:0051181	cofactor transport	biological process	0.19838	1	0		1	LOC111057054
GO:0033057	multicellular organismal reproductive behavior	biological process	0.19856	1	1	LOC111048436	0
GO:0044706	multi-multicellular organism process	biological process	0.19856	1	1	LOC111048436	0
GO:0045924	regulation of female receptivity	biological process	0.19856	1	1	LOC111048436	0
GO:0046008	regulation of female receptivity, post-mating	biological process	0.19856	1	1	LOC111048436	0
GO:0060180	female mating behavior	biological process	0.19856	1	1	LOC111048436	0
GO:0005911	cell-cell junction	cellular component	0.19928	1	1	LOC111052576	0
GO:0044711	single-organism biosynthetic process	biological process	0.1997	1	4	LOC111048350/LOC111048991/LOC111046667/LOC111059804	11	LOC111062069/LOC111054179/LOC111050957/LOC111053554/LOC111044946/LOC111051365/LOC111044225/LOC111058703/LOC111049867/LOC111047647/LOC111047976
GO:0045229	external encapsulating structure organization	biological process	0.20063	1	0		1	LOC111047976
GO:0045944	positive regulation of transcription from RNA polymerase II promoter	biological process	0.2008	1	1	LOC111061891	0
GO:0005044	scavenger receptor activity	molecular function	0.20446	1	0		1	LOC111061963
GO:0038024	cargo receptor activity	molecular function	0.20446	1	0		1	LOC111061963
GO:0008982	protein-N(PI)-phosphohistidine-sugar phosphotransferase activity	molecular function	0.20483	1	1	LOC111045378	0
GO:0006541	glutamine metabolic process	biological process	0.20507	1	1	LOC111048437	0
GO:0009790	embryo development	biological process	0.20509	1	0		1	LOC111061978
GO:0042175	nuclear outer membrane-endoplasmic reticulum membrane network	cellular component	0.20561	1	1	LOC111044898	3	LOC111060640/LOC111044920/LOC111049867
GO:0005543	phospholipid binding	molecular function	0.20686	1	0		3	LOC111051926/LOC111055747/LOC111051512
GO:0030258	lipid modification	biological process	0.20686	1	0		1	LOC111062254
GO:0001076	transcription factor activity, RNA polymerase II transcription factor binding	molecular function	0.20723	1	0		3	LOC111054146/LOC111062454/Novel01279
GO:0001104	RNA polymerase II transcription cofactor activity	molecular function	0.20723	1	0		3	Novel01279/LOC111062454/LOC111054146
GO:0007617	mating behavior	biological process	0.20765	1	1	LOC111048436	0
GO:0007618	mating	biological process	0.20765	1	1	LOC111048436	0
GO:0019098	reproductive behavior	biological process	0.20765	1	1	LOC111048436	0
GO:0044705	multi-organism reproductive behavior	biological process	0.20765	1	1	LOC111048436	0
GO:0051705	multi-organism behavior	biological process	0.20765	1	1	LOC111048436	0
GO:0050790	regulation of catalytic activity	biological process	0.20816	1	1	Novel00168	2	LOC111044725/Novel01401
GO:0016853	isomerase activity	molecular function	0.20817	1	1	LOC111061891	3	LOC111057054/LOC111054146/LOC111055946
GO:0098542	defense response to other organism	biological process	0.20947	1	1	LOC111046306	2	LOC111053554/LOC111047675
GO:0005759	mitochondrial matrix	cellular component	0.21145	1	1	LOC111059315	0
GO:0016226	iron-sulfur cluster assembly	biological process	0.21154	1	1	LOC111049961	0
GO:0031163	metallo-sulfur cluster assembly	biological process	0.21154	1	1	LOC111049961	0
GO:0005506	iron ion binding	molecular function	0.21189	1	0		4	LOC111059646/LOC111047555/LOC111060963/LOC111047156
GO:0007131	reciprocal meiotic recombination	biological process	0.21202	1	0		1	LOC111044325
GO:0035825	reciprocal DNA recombination	biological process	0.21202	1	0		1	LOC111044325
GO:0016854	racemase and epimerase activity	molecular function	0.21695	1	0		1	LOC111054146
GO:0032784	regulation of DNA-templated transcription, elongation	biological process	0.21993	1	1	LOC111061891	0
GO:0016592	mediator complex	cellular component	0.22022	1	0		3	Novel01279/LOC111054146/LOC111062454
GO:0006508	proteolysis	biological process	0.22022	1	4	LOC111057903/LOC111052958/LOC111061156/Novel00168	10	LOC111051668/LOC111043398/LOC111056567/LOC111045313/LOC111062063/LOC111061281/Novel02332/LOC111056800/LOC111047795/LOC111044725
GO:0010562	positive regulation of phosphorus metabolic process	biological process	0.22107	1	0		1	LOC111060640
GO:0031401	positive regulation of protein modification process	biological process	0.22107	1	0		1	LOC111060640
GO:0045937	positive regulation of phosphate metabolic process	biological process	0.22107	1	0		1	LOC111060640
GO:0042302	structural constituent of cuticle	molecular function	0.22328	1	0		3	LOC111053654/LOC111052859/LOC111063341
GO:0004185	serine-type carboxypeptidase activity	molecular function	0.22359	1	0		1	LOC111047795
GO:0006022	aminoglycan metabolic process	biological process	0.22384	1	0		3	LOC111053608/LOC111050503/LOC111047163
GO:0008283	cell proliferation	biological process	0.22492	1	0		1	LOC111049142
GO:0051240	positive regulation of multicellular organismal process	biological process	0.22494	1	0		1	LOC111044920
GO:0017080	sodium channel regulator activity	molecular function	0.22787	1	0		1	LOC111060587
GO:0019871	sodium channel inhibitor activity	molecular function	0.22787	1	0		1	LOC111060587
GO:0043934	sporulation	biological process	0.22999	1	1	LOC111061156	0
GO:0006221	pyrimidine nucleotide biosynthetic process	biological process	0.23057	1	0		1	LOC111053554
GO:0007167	enzyme linked receptor protein signaling pathway	biological process	0.23122	1	0		1	LOC111047475
GO:0007169	transmembrane receptor protein tyrosine kinase signaling pathway	biological process	0.23122	1	0		1	LOC111047475
GO:1902533	positive regulation of intracellular signal transduction	biological process	0.23167	1	0		1	LOC111044920
GO:0097367	carbohydrate derivative binding	molecular function	0.23294	1	7	LOC111046571/LOC111060185/LOC111057903/LOC111059397/LOC111061891/LOC111058168/LOC111045961	24	Novel02332/LOC111050503/LOC111050473/LOC111058025/LOC111049287/LOC111053741/LOC111047163/LOC111047475/LOC111052673/LOC111043408/LOC111055836/LOC111043460/LOC111057913/LOC111047929/LOC111060640/LOC111061520/LOC111044725/Novel00183/LOC111056427/LOC111044494/LOC111045716/LOC111053608/LOC111059620/LOC111044904
GO:0001871	pattern binding	molecular function	0.23343	1	0		1	LOC111061963
GO:0030247	polysaccharide binding	molecular function	0.23343	1	0		1	LOC111061963
GO:0044462	external encapsulating structure part	cellular component	0.23563	1	0		1	LOC111052049
GO:0004536	deoxyribonuclease activity	molecular function	0.23822	1	0		3	LOC111049836/LOC111061978/LOC111045857
GO:1901606	alpha-amino acid catabolic process	biological process	0.23988	1	0		1	LOC111049239
GO:0008080	N-acetyltransferase activity	molecular function	0.24018	1	0		2	LOC111046144/LOC111057673
GO:0008236	serine-type peptidase activity	molecular function	0.24108	1	1	LOC111052958	6	LOC111047795/LOC111056800/LOC111056567/LOC111045313/LOC111043398/LOC111051668
GO:0017171	serine hydrolase activity	molecular function	0.24108	1	1	LOC111052958	6	LOC111051668/LOC111056567/LOC111043398/LOC111045313/LOC111056800/LOC111047795
GO:0017048	Rho GTPase binding	molecular function	0.24512	1	1	LOC111044883	0
GO:0030246	carbohydrate binding	molecular function	0.2469	1	1	LOC111048437	1	LOC111061963
GO:0043624	cellular protein complex disassembly	biological process	0.24787	1	0		1	LOC111049575
GO:0010959	regulation of metal ion transport	biological process	0.25037	1	0		1	LOC111044920
GO:0043269	regulation of ion transport	biological process	0.25037	1	0		1	LOC111044920
GO:0016836	hydro-lyase activity	molecular function	0.25139	1	2	LOC111059804/LOC111048350	0
GO:0004064	arylesterase activity	molecular function	0.25284	1	0		1	LOC111043458
GO:0098772	molecular function regulator	molecular function	0.25684	1	1	LOC111054289	8	LOC111062420/LOC111044946/LOC111047765/LOC111052049/LOC111064604/LOC111055944/LOC111060587/Novel01401
GO:0044281	small molecule metabolic process	biological process	0.25705	1	4	LOC111048350/LOC111048437/LOC111060185/LOC111059804	11	LOC111062069/LOC111053554/LOC111047646/LOC111058478/LOC111049239/LOC111051365/LOC111054112/LOC111058703/LOC111047647/LOC111047156/LOC111047652
GO:0033176	proton-transporting V-type ATPase complex	cellular component	0.25803	1	2	LOC111044883/LOC111059315	0
GO:0052689	carboxylic ester hydrolase activity	molecular function	0.25847	1	1	LOC111060185	1	LOC111043458
GO:0006505	GPI anchor metabolic process	biological process	0.25997	1	0		2	LOC111048092/LOC111049867
GO:0005215	transporter activity	molecular function	0.26085	1	6	LOC111054695/LOC111061936/LOC111059315/LOC111045961/LOC111045378/LOC111044883	17	LOC111045635/LOC111051312/LOC111057054/LOC111053325/LOC111050556/LOC111049867/LOC111046433/Novel01279/LOC111053773/LOC111047192/LOC111043888/LOC111050957/LOC111054146/LOC111051793/LOC111050203/LOC111051297/LOC111051654
GO:0016903	oxidoreductase activity, acting on the aldehyde or oxo group of donors	molecular function	0.26108	1	1	LOC111046667	1	LOC111049142
GO:0008152	metabolic process	biological process	0.26357	1	28	LOC111052958/LOC111048350/LOC111060185/LOC111050572/LOC111046667/Novel01506/LOC111053586/Novel00168/LOC111048436/LOC111059804/LOC111061156/LOC111051775/LOC111057903/LOC111061891/LOC111059315/LOC111046571/LOC111064555/LOC111049961/LOC111043746/LOC111054982/LOC111058168/LOC111048437/LOC111046099/LOC111050490/LOC111054175/LOC111048991/LOC111053613/LOC111045961	87	Novel02332/LOC111058478/LOC111060963/LOC111051365/LOC111049287/LOC111045313/LOC111045857/LOC111049836/LOC111043403/LOC111061520/LOC111054112/LOC111062454/LOC111044946/LOC111057054/LOC111056224/LOC111059646/LOC111047647/Novel00183/LOC111049867/LOC111047976/LOC111055410/LOC111063702/LOC111053971/LOC111044494/LOC111045716/LOC111056263/LOC111050503/LOC111044225/LOC111059929/LOC111047555/LOC111050473/…
GO:0006749	glutathione metabolic process	biological process	0.27397	1	1	LOC111053586	0
GO:0016407	acetyltransferase activity	molecular function	0.27676	1	0		2	LOC111057673/LOC111046144
GO:0006644	phospholipid metabolic process	biological process	0.2784	1	0		3	LOC111049867/LOC111048092/LOC111062254
GO:0035639	purine ribonucleoside triphosphate binding	molecular function	0.27948	1	7	LOC111045961/LOC111059397/LOC111061891/LOC111058168/LOC111057903/LOC111060185/LOC111046571	21	LOC111056427/Novel00183/LOC111059620/LOC111044904/LOC111044494/LOC111045716/LOC111061520/LOC111060640/LOC111044725/LOC111043408/LOC111053741/LOC111049287/LOC111047475/LOC111052673/LOC111057913/LOC111047929/LOC111055836/LOC111043460/Novel02332/LOC111058025/LOC111050473
GO:0009063	cellular amino acid catabolic process	biological process	0.27994	1	0		1	LOC111049239
GO:0001883	purine nucleoside binding	molecular function	0.28001	1	7	LOC111046571/LOC111060185/LOC111057903/LOC111059397/LOC111058168/LOC111061891/LOC111045961	21	Novel02332/LOC111058025/LOC111050473/LOC111047475/LOC111052673/LOC111053741/LOC111049287/LOC111043408/LOC111043460/LOC111055836/LOC111047929/LOC111057913/LOC111060640/LOC111061520/LOC111044725/Novel00183/LOC111056427/LOC111045716/LOC111044494/LOC111044904/LOC111059620
GO:0032549	ribonucleoside binding	molecular function	0.28001	1	7	LOC111057903/LOC111060185/LOC111046571/LOC111045961/LOC111059397/LOC111061891/LOC111058168	21	LOC111043408/LOC111053741/LOC111049287/LOC111047475/LOC111052673/LOC111057913/LOC111047929/LOC111055836/LOC111043460/Novel02332/LOC111050473/LOC111058025/LOC111056427/Novel00183/LOC111059620/LOC111044904/LOC111044494/LOC111045716/LOC111061520/LOC111060640/LOC111044725
GO:0032550	purine ribonucleoside binding	molecular function	0.28001	1	7	LOC111046571/LOC111057903/LOC111060185/LOC111061891/LOC111058168/LOC111059397/LOC111045961	21	LOC111050473/LOC111058025/Novel02332/LOC111057913/LOC111047929/LOC111055836/LOC111043460/LOC111043408/LOC111053741/LOC111049287/LOC111047475/LOC111052673/LOC111044725/LOC111061520/LOC111060640/LOC111059620/LOC111044904/LOC111044494/LOC111045716/LOC111056427/Novel00183
GO:0000413	protein peptidyl-prolyl isomerization	biological process	0.28142	1	0		1	LOC111055946
GO:0003755	peptidyl-prolyl cis-trans isomerase activity	molecular function	0.28142	1	0		1	LOC111055946
GO:0016859	cis-trans isomerase activity	molecular function	0.28142	1	0		1	LOC111055946
GO:0018208	peptidyl-proline modification	biological process	0.28142	1	0		1	LOC111055946
GO:0019354	siroheme biosynthetic process	biological process	0.28188	1	0		1	LOC111051365
GO:0043115	precorrin-2 dehydrogenase activity	molecular function	0.28188	1	0		1	LOC111051365
GO:0046156	siroheme metabolic process	biological process	0.28188	1	0		1	LOC111051365
GO:0006364	rRNA processing	biological process	0.28197	1	2	LOC111061891/LOC111061156	0
GO:0016072	rRNA metabolic process	biological process	0.28197	1	2	LOC111061156/LOC111061891	0
GO:0001882	nucleoside binding	molecular function	0.28235	1	7	LOC111046571/LOC111060185/LOC111057903/LOC111061891/LOC111058168/LOC111059397/LOC111045961	21	LOC111058025/LOC111050473/Novel02332/LOC111055836/LOC111043460/LOC111057913/LOC111047929/LOC111053741/LOC111049287/LOC111047475/LOC111052673/LOC111043408/LOC111044725/LOC111060640/LOC111061520/LOC111044494/LOC111045716/LOC111059620/LOC111044904/Novel00183/LOC111056427
GO:0016410	N-acyltransferase activity	molecular function	0.28453	1	0		2	LOC111057673/LOC111046144
GO:0008237	metallopeptidase activity	molecular function	0.28492	1	2	LOC111057903/LOC111064555	2	LOC111052049/LOC111062063
GO:0046677	response to antibiotic	biological process	0.28604	1	0		1	LOC111059646
GO:0032555	purine ribonucleotide binding	molecular function	0.28697	1	7	LOC111058168/LOC111061891/LOC111059397/LOC111045961/LOC111046571/LOC111057903/LOC111060185	21	LOC111044725/LOC111061520/LOC111060640/LOC111044904/LOC111059620/LOC111045716/LOC111044494/LOC111056427/Novel00183/LOC111058025/LOC111050473/Novel02332/LOC111047929/LOC111057913/LOC111043460/LOC111055836/LOC111043408/LOC111047475/LOC111052673/LOC111049287/LOC111053741
GO:0033692	cellular polysaccharide biosynthetic process	biological process	0.28812	1	0		1	LOC111047976
GO:0007127	meiosis I	biological process	0.29204	1	0		1	LOC111044325
GO:0009401	phosphoenolpyruvate-dependent sugar phosphotransferase system	biological process	0.29709	1	1	LOC111045378	0
GO:0016811	hydrolase activity, acting on carbon-nitrogen (but not peptide) bonds, in linear amides	molecular function	0.29904	1	1	LOC111048437	0
GO:0006220	pyrimidine nucleotide metabolic process	biological process	0.30002	1	0		1	LOC111053554
GO:0017076	purine nucleotide binding	molecular function	0.30255	1	7	LOC111060185/LOC111057903/LOC111046571/LOC111045961/LOC111059397/LOC111061891/LOC111058168	21	LOC111049287/LOC111053741/LOC111047475/LOC111052673/LOC111043408/LOC111055836/LOC111043460/LOC111057913/LOC111047929/Novel02332/LOC111050473/LOC111058025/Novel00183/LOC111056427/LOC111044494/LOC111045716/LOC111059620/LOC111044904/LOC111060640/LOC111061520/LOC111044725
GO:0004222	metalloendopeptidase activity	molecular function	0.30375	1	1	LOC111057903	2	LOC111052049/LOC111062063
GO:0032553	ribonucleotide binding	molecular function	0.30538	1	7	LOC111060185/LOC111057903/LOC111046571/LOC111045961/LOC111061891/LOC111058168/LOC111059397	21	LOC111055836/LOC111043460/LOC111057913/LOC111047929/LOC111053741/LOC111049287/LOC111052673/LOC111047475/LOC111043408/LOC111050473/LOC111058025/Novel02332/LOC111044494/LOC111045716/LOC111059620/LOC111044904/Novel00183/LOC111056427/LOC111044725/LOC111060640/LOC111061520
GO:0098803	respiratory chain complex	cellular component	0.30681	1	0		1	LOC111043888
GO:0022603	regulation of anatomical structure morphogenesis	biological process	0.30761	1	0		1	LOC111044920
GO:0048609	multicellular organismal reproductive process	biological process	0.31009	1	1	LOC111048436	1	LOC111057872
GO:0002376	immune system process	biological process	0.31043	1	1	LOC111062967	2	LOC111061963/LOC111053554
GO:0015711	organic anion transport	biological process	0.31243	1	1	LOC111061936	1	LOC111063341
GO:0015849	organic acid transport	biological process	0.31243	1	1	LOC111061936	1	LOC111063341
GO:0046942	carboxylic acid transport	biological process	0.31243	1	1	LOC111061936	1	LOC111063341
GO:0006664	glycolipid metabolic process	biological process	0.31423	1	0		2	LOC111048092/LOC111049867
GO:0005746	mitochondrial respiratory chain	cellular component	0.317	1	0		1	LOC111043888
GO:0070469	respiratory chain	cellular component	0.317	1	0		1	LOC111043888
GO:0005126	cytokine receptor binding	molecular function	0.3184	1	1	LOC111062967	0
GO:0006275	regulation of DNA replication	biological process	0.31868	1	0		1	LOC111060587
GO:0003918	DNA topoisomerase type II (ATP-hydrolyzing) activity	molecular function	0.31897	1	1	LOC111061891	0
GO:0061505	DNA topoisomerase II activity	molecular function	0.31897	1	1	LOC111061891	0
GO:0032504	multicellular organism reproduction	biological process	0.31975	1	1	LOC111048436	1	LOC111057872
GO:0009066	aspartate family amino acid metabolic process	biological process	0.32	1	0		1	LOC111049239
GO:0031406	carboxylic acid binding	molecular function	0.32167	1	0		1	LOC111051365
GO:0043177	organic acid binding	molecular function	0.32167	1	0		1	LOC111051365
GO:0044264	cellular polysaccharide metabolic process	biological process	0.32308	1	0		1	LOC111047976
GO:0006352	DNA-templated transcription, initiation	biological process	0.32359	1	2	LOC111050490/LOC111061891	2	Novel01279/LOC111057913
GO:0005488	binding	molecular function	0.3251	1	44	LOC111049458/LOC111044060/LOC111050490/LOC111054289/LOC111050791/LOC111059397/LOC111055976/LOC111045961/LOC111064555/LOC111046571/LOC111058168/LOC111061156/LOC111057799/LOC111053252/LOC111061891/LOC111057198/LOC111052991/LOC111048416/LOC111050472/LOC111050737/LOC111044470/LOC111048436/LOC111046099/LOC111059433/LOC111046306/LOC111062967/LOC111053613/LOC111048991/LOC111043746/LOC111049961/LOC111044…	99	LOC111049575/LOC111053538/LOC111045151/LOC111057913/LOC111045681/LOC111047163/LOC111053741/LOC111055782/LOC111044040/LOC111045369/LOC111057372/LOC111047646/LOC111062069/LOC111047765/LOC111044325/LOC111061978/LOC111047475/LOC111044725/LOC111048911/LOC111044904/LOC111046085/LOC111050473/LOC111050503/LOC111060587/LOC111043460/LOC111049743/LOC111060640/LOC111047675/LOC111056222/LOC111053608/LOC111046…
GO:0030313	cell envelope	cellular component	0.32567	1	0		1	LOC111052049
GO:0070069	cytochrome complex	cellular component	0.32569	1	0		1	LOC111043888
GO:0006479	protein methylation	biological process	0.32586	1	1	Novel01506	0
GO:0008213	protein alkylation	biological process	0.32586	1	1	Novel01506	0
GO:0016835	carbon-oxygen lyase activity	molecular function	0.32805	1	2	LOC111048350/LOC111059804	0
GO:0034508	centromere complex assembly	biological process	0.32842	1	0		1	LOC111050957
GO:0033993	response to lipid	biological process	0.32929	1	0		1	LOC111045151
GO:0043401	steroid hormone mediated signaling pathway	biological process	0.32929	1	0		1	LOC111045151
GO:0048545	response to steroid hormone	biological process	0.32929	1	0		1	LOC111045151
GO:0071383	cellular response to steroid hormone stimulus	biological process	0.32929	1	0		1	LOC111045151
GO:0071396	cellular response to lipid	biological process	0.32929	1	0		1	LOC111045151
GO:0071407	cellular response to organic cyclic compound	biological process	0.32929	1	0		1	LOC111045151
GO:0030312	external encapsulating structure	cellular component	0.32963	1	0		2	LOC111052049/LOC111057872
GO:0048856	anatomical structure development	biological process	0.32982	1	0		4	LOC111062571/LOC111061978/LOC111057872/LOC111044920
GO:0048519	negative regulation of biological process	biological process	0.33185	1	1	LOC111052991	3	LOC111044920/LOC111050096/LOC111050957
GO:0039526	modulation by virus of host apoptotic process	biological process	0.33337	1	1	LOC111052991	0
GO:0044531	modulation of programmed cell death in other organism	biological process	0.33337	1	1	LOC111052991	0
GO:0044532	modulation of apoptotic process in other organism	biological process	0.33337	1	1	LOC111052991	0
GO:0052040	modulation by symbiont of host programmed cell death	biological process	0.33337	1	1	LOC111052991	0
GO:0052150	modulation by symbiont of host apoptotic process	biological process	0.33337	1	1	LOC111052991	0
GO:0052248	modulation of programmed cell death in other organism involved in symbiotic interaction	biological process	0.33337	1	1	LOC111052991	0
GO:0052433	modulation by organism of apoptotic process in other organism involved in symbiotic interaction	biological process	0.33337	1	1	LOC111052991	0
GO:0004129	cytochrome-c oxidase activity	molecular function	0.33445	1	0		1	LOC111043888
GO:0016675	oxidoreductase activity, acting on a heme group of donors	molecular function	0.33445	1	0		1	LOC111043888
GO:0016676	oxidoreductase activity, acting on a heme group of donors, oxygen as acceptor	molecular function	0.33445	1	0		1	LOC111043888
GO:0006790	sulfur compound metabolic process	biological process	0.33476	1	1	LOC111053586	1	LOC111047156
GO:0005777	peroxisome	cellular component	0.33625	1	0		1	LOC111049575
GO:0042579	microbody	cellular component	0.33625	1	0		1	LOC111049575
GO:0071705	nitrogen compound transport	biological process	0.33754	1	1	LOC111061936	2	LOC111063341/LOC111057054
GO:0043207	response to external biotic stimulus	biological process	0.33814	1	1	LOC111046306	2	LOC111053554/LOC111047675
GO:0051707	response to other organism	biological process	0.33814	1	1	LOC111046306	2	LOC111053554/LOC111047675
GO:0016051	carbohydrate biosynthetic process	biological process	0.33876	1	0		2	LOC111050957/LOC111047976
GO:0002064	epithelial cell development	biological process	0.33906	1	0		1	LOC111057872
GO:0002065	columnar,cuboidal epithelial cell differentiation	biological process	0.33906	1	0		1	LOC111057872
GO:0002066	columnar,cuboidal epithelial cell development	biological process	0.33906	1	0		1	LOC111057872
GO:0005213	structural constituent of chorion	molecular function	0.33906	1	0		1	LOC111057872
GO:0007292	female gamete generation	biological process	0.33906	1	0		1	LOC111057872
GO:0007304	chorion-containing eggshell formation	biological process	0.33906	1	0		1	LOC111057872
GO:0030703	eggshell formation	biological process	0.33906	1	0		1	LOC111057872
GO:0030707	ovarian follicle cell development	biological process	0.33906	1	0		1	LOC111057872
GO:0048477	oogenesis	biological process	0.33906	1	0		1	LOC111057872
GO:0003854	3-beta-hydroxy-delta5-steroid dehydrogenase activity	molecular function	0.34034	1	1	LOC111048991	1	LOC111054179
GO:0016229	steroid dehydrogenase activity	molecular function	0.34034	1	1	LOC111048991	1	LOC111054179
GO:0033764	steroid dehydrogenase activity, acting on the CH-OH group of donors, NAD or NADP as acceptor	molecular function	0.34034	1	1	LOC111048991	1	LOC111054179
GO:0003697	single-stranded DNA binding	molecular function	0.34085	1	1	LOC111048416	0
GO:0007219	Notch signaling pathway	biological process	0.34299	1	0		1	LOC111053554
GO:0007126	meiotic nuclear division	biological process	0.34412	1	0		1	LOC111044325
GO:1903046	meiotic cell cycle process	biological process	0.34412	1	0		1	LOC111044325
GO:0003712	transcription cofactor activity	molecular function	0.34421	1	0		3	Novel01279/LOC111054146/LOC111062454
GO:0065009	regulation of molecular function	biological process	0.34595	1	1	Novel00168	2	Novel01401/LOC111044725
GO:0015002	heme-copper terminal oxidase activity	molecular function	0.34843	1	0		1	LOC111043888
GO:0000989	transcription factor activity, transcription factor binding	molecular function	0.34914	1	0		3	Novel01279/LOC111062454/LOC111054146
GO:0032787	monocarboxylic acid metabolic process	biological process	0.34982	1	0		3	LOC111058478/LOC111051365/LOC111049239
GO:0031300	intrinsic component of organelle membrane	cellular component	0.35334	1	0		2	LOC111044920/LOC111049867
GO:0031301	integral component of organelle membrane	cellular component	0.35334	1	0		2	LOC111044920/LOC111049867
GO:0005975	carbohydrate metabolic process	biological process	0.35343	1	1	LOC111046571	8	LOC111047976/LOC111047163/LOC111043460/LOC111057197/LOC111045365/LOC111050957/LOC111062254/LOC111056224
GO:0006694	steroid biosynthetic process	biological process	0.35454	1	1	LOC111048991	1	LOC111054179
GO:0030054	cell junction	cellular component	0.35486	1	1	LOC111052576	0
GO:0009607	response to biotic stimulus	biological process	0.35571	1	1	LOC111046306	2	LOC111053554/LOC111047675
GO:0030855	epithelial cell differentiation	biological process	0.35721	1	0		1	LOC111057872
GO:0016879	ligase activity, forming carbon-nitrogen bonds	molecular function	0.35808	1	0		2	LOC111043408/LOC111056427
GO:0016893	endonuclease activity, active with either ribo- or deoxyribonucleic acids and producing 5'-phosphomonoesters	molecular function	0.35864	1	0		2	LOC111045857/LOC111049836
GO:0006816	calcium ion transport	biological process	0.35922	1	0		1	LOC111044920
GO:0016053	organic acid biosynthetic process	biological process	0.35946	1	2	LOC111048350/LOC111059804	1	LOC111062069
GO:0046394	carboxylic acid biosynthetic process	biological process	0.35946	1	2	LOC111048350/LOC111059804	1	LOC111062069
GO:0015988	energy coupled proton transmembrane transport, against electrochemical gradient	biological process	0.36179	1	2	LOC111059315/LOC111044883	0
GO:0015991	ATP hydrolysis coupled proton transport	biological process	0.36179	1	2	LOC111044883/LOC111059315	0
GO:0007610	behavior	biological process	0.36328	1	1	LOC111048436	0
GO:0044765	single-organism transport	biological process	0.36433	1	6	LOC111054695/LOC111061936/LOC111059315/LOC111045961/LOC111045378/LOC111044883	24	LOC111047359/LOC111057054/LOC111053325/LOC111051312/LOC111049215/LOC111045635/LOC111046433/Novel01279/LOC111046653/LOC111050556/LOC111044920/LOC111049867/LOC111047192/LOC111056849/LOC111050096/LOC111051365/LOC111050957/LOC111054146/LOC111049575/LOC111063341/LOC111051793/LOC111050203/LOC111051654/LOC111051297
GO:0006820	anion transport	biological process	0.36553	1	1	LOC111061936	2	LOC111050957/LOC111063341
GO:0014070	response to organic cyclic compound	biological process	0.36765	1	0		1	LOC111045151
GO:0007275	multicellular organismal development	biological process	0.3682	1	0		4	LOC111044920/LOC111044633/LOC111062571/LOC111061978
GO:0009755	hormone-mediated signaling pathway	biological process	0.36887	1	0		1	LOC111045151
GO:0032870	cellular response to hormone stimulus	biological process	0.36887	1	0		1	LOC111045151
GO:0009966	regulation of signal transduction	biological process	0.36914	1	0		3	LOC111044920/LOC111053554/LOC111044946
GO:0030684	preribosome	cellular component	0.36995	1	2	LOC111061891/LOC111061156	0
GO:1903509	liposaccharide metabolic process	biological process	0.37255	1	0		2	LOC111048092/LOC111049867
GO:0006643	membrane lipid metabolic process	biological process	0.37353	1	0		2	LOC111048092/LOC111049867
GO:0033177	proton-transporting two-sector ATPase complex, proton-transporting domain	cellular component	0.37618	1	2	LOC111044883/LOC111059315	0
GO:0006783	heme biosynthetic process	biological process	0.37625	1	0		1	LOC111051365
GO:0015144	carbohydrate transmembrane transporter activity	molecular function	0.37629	1	1	LOC111045378	0
GO:1901476	carbohydrate transporter activity	molecular function	0.37629	1	1	LOC111045378	0
GO:0044283	small molecule biosynthetic process	biological process	0.37661	1	2	LOC111059804/LOC111048350	2	LOC111062069/LOC111058703
GO:0051052	regulation of DNA metabolic process	biological process	0.37868	1	0		1	LOC111060587
GO:0009064	glutamine family amino acid metabolic process	biological process	0.37871	1	1	LOC111048437	0
GO:0042168	heme metabolic process	biological process	0.38141	1	0		1	LOC111051365
GO:0009636	response to toxic substance	biological process	0.38203	1	0		1	LOC111059646
GO:0016054	organic acid catabolic process	biological process	0.38501	1	0		1	LOC111049239
GO:0046395	carboxylic acid catabolic process	biological process	0.38501	1	0		1	LOC111049239
GO:0004713	protein tyrosine kinase activity	molecular function	0.38551	1	0		1	LOC111047475
GO:0005789	endoplasmic reticulum membrane	cellular component	0.38563	1	1	LOC111044898	2	LOC111049867/LOC111044920
GO:0007281	germ cell development	biological process	0.38731	1	0		1	LOC111057872
GO:0005801	cis-Golgi network	cellular component	0.38766	1	0		1	LOC111061978
GO:0043167	ion binding	molecular function	0.38845	1	19	LOC111043746/LOC111064555/LOC111046571/LOC111062636/LOC111056150/LOC111058168/LOC111054982/LOC111045961/LOC111050791/LOC111054289/LOC111053613/LOC111059397/LOC111057484/LOC111060185/LOC111048436/LOC111057903/LOC111063185/LOC111049625/LOC111061891	51	LOC111058703/LOC111055836/LOC111062063/LOC111047652/LOC111047475/LOC111062420/LOC111046144/LOC111051039/LOC111055747/LOC111059620/LOC111052049/LOC111044904/LOC111047156/LOC111044725/LOC111057913/LOC111045681/LOC111053741/LOC111045151/LOC111051512/LOC111057372/LOC111055782/LOC111051040/LOC111049287/LOC111052673/LOC111060963/LOC111051365/Novel02332/LOC111044494/LOC111045716/LOC111056427/Novel00183/…
GO:0019220	regulation of phosphate metabolic process	biological process	0.38973	1	0		1	LOC111060640
GO:0051174	regulation of phosphorus metabolic process	biological process	0.38973	1	0		1	LOC111060640
GO:0006368	transcription elongation from RNA polymerase II promoter	biological process	0.39182	1	1	LOC111061891	0
GO:0008202	steroid metabolic process	biological process	0.39285	1	1	LOC111048991	1	LOC111054179
GO:0071495	cellular response to endogenous stimulus	biological process	0.39353	1	0		1	LOC111045151
GO:1902531	regulation of intracellular signal transduction	biological process	0.3939	1	0		2	LOC111044946/LOC111044920
GO:0034637	cellular carbohydrate biosynthetic process	biological process	0.39473	1	0		1	LOC111047976
GO:0006955	immune response	biological process	0.39549	1	1	LOC111062967	1	LOC111061963
GO:0019054	modulation by virus of host process	biological process	0.39564	1	1	LOC111052991	0
GO:0044068	modulation by symbiont of host cellular process	biological process	0.39564	1	1	LOC111052991	0
GO:0060429	epithelium development	biological process	0.39622	1	0		1	LOC111057872
GO:1902578	single-organism localization	biological process	0.39695	1	6	LOC111045378/LOC111044883/LOC111054695/LOC111045961/LOC111061936/LOC111059315	24	LOC111050957/LOC111054146/LOC111049575/LOC111051365/LOC111050203/LOC111051297/LOC111051654/LOC111051793/LOC111063341/LOC111045635/LOC111057054/LOC111053325/LOC111051312/LOC111049215/LOC111047359/LOC111050096/LOC111047192/LOC111056849/LOC111046653/LOC111050556/LOC111049867/LOC111044920/LOC111046433/Novel01279
GO:0051539	4 iron, 4 sulfur cluster binding	molecular function	0.39748	1	0		1	LOC111055410
GO:0015171	amino acid transmembrane transporter activity	molecular function	0.39824	1	1	LOC111061936	0
GO:0022892	substrate-specific transporter activity	molecular function	0.39889	1	5	LOC111045378/LOC111044883/LOC111045961/LOC111061936/LOC111059315	11	LOC111054146/LOC111050957/LOC111051297/LOC111051654/LOC111051793/LOC111045635/LOC111051312/LOC111053773/LOC111043888/LOC111049867/Novel01279
GO:0044432	endoplasmic reticulum part	cellular component	0.39961	1	1	LOC111044898	2	LOC111049867/LOC111044920
GO:0044282	small molecule catabolic process	biological process	0.39986	1	0		1	LOC111049239
GO:0003993	acid phosphatase activity	molecular function	0.4005	1	1	LOC111054289	1	LOC111047475
GO:0009036	Type II site-specific deoxyribonuclease activity	molecular function	0.40198	1	0		1	LOC111045857
GO:0009307	DNA restriction-modification system	biological process	0.40198	1	0		1	LOC111045857
GO:0015666	restriction endodeoxyribonuclease activity	molecular function	0.40198	1	0		1	LOC111045857
GO:0044355	clearance of foreign intracellular DNA	biological process	0.40198	1	0		1	LOC111045857
GO:0022412	cellular process involved in reproduction in multicellular organism	biological process	0.40331	1	0		1	LOC111057872
GO:0019199	transmembrane receptor protein kinase activity	molecular function	0.40343	1	0		1	LOC111047475
GO:0045893	positive regulation of transcription, DNA-templated	biological process	0.40411	1	1	LOC111061891	0
GO:0045935	positive regulation of nucleobase-containing compound metabolic process	biological process	0.40411	1	1	LOC111061891	0
GO:0051254	positive regulation of RNA metabolic process	biological process	0.40411	1	1	LOC111061891	0
GO:1902680	positive regulation of RNA biosynthetic process	biological process	0.40411	1	1	LOC111061891	0
GO:1903508	positive regulation of nucleic acid-templated transcription	biological process	0.40411	1	1	LOC111061891	0
GO:0044767	single-organism developmental process	biological process	0.4047	1	1	LOC111061156	5	LOC111062571/LOC111061978/LOC111044920/LOC111057872/LOC111044633
GO:0007264	small GTPase mediated signal transduction	biological process	0.40561	1	1	LOC111045961	4	LOC111050473/LOC111044946/LOC111044725/LOC111052673
GO:0000155	phosphorelay sensor kinase activity	molecular function	0.41015	1	0		1	LOC111045369
GO:0016702	oxidoreductase activity, acting on single donors with incorporation of molecular oxygen, incorporation of two atoms of oxygen	molecular function	0.41049	1	0		1	LOC111047156
GO:0048523	negative regulation of cellular process	biological process	0.41093	1	1	LOC111052991	2	LOC111050096/LOC111044920
GO:0051321	meiotic cell cycle	biological process	0.41151	1	0		1	LOC111044325
GO:0005515	protein binding	molecular function	0.41168	1	27	LOC111048436/LOC111050472/LOC111050737/LOC111044470/LOC111050572/LOC111048416/LOC111057198/LOC111059315/LOC111053789/LOC111061891/LOC111061156/LOC111057799/LOC111048437/LOC111056150/LOC111062636/LOC111043746/LOC111044883/LOC111054289/LOC111053613/LOC111055976/LOC111049458/LOC111044060/LOC111050490/LOC111046306/LOC111062967/LOC111046099/LOC111059433	38	LOC111047976/LOC111062454/LOC111064604/LOC111051040/LOC111047675/LOC111056222/LOC111046326/LOC111060514/LOC111057031/LOC111046943/LOC111049743/LOC111060587/LOC111056173/LOC111043458/LOC111052691/LOC111050503/LOC111058387/LOC111052049/LOC111043543/LOC111057872/LOC111063683/LOC111048911/LOC111047886/LOC111055914/LOC111058703/LOC111043533/LOC111061978/LOC111047317/LOC111047475/LOC111047646/LOC111047…
GO:0004867	serine-type endopeptidase inhibitor activity	molecular function	0.41323	1	0		1	LOC111052049
GO:0015103	inorganic anion transmembrane transporter activity	molecular function	0.41398	1	0		1	LOC111050957
GO:0051607	defense response to virus	biological process	0.41478	1	0		1	LOC111053554
GO:0070838	divalent metal ion transport	biological process	0.41639	1	1	LOC111045961	1	LOC111044920
GO:0007005	mitochondrion organization	biological process	0.41815	1	1	Novel00168	1	LOC111044725
GO:0009891	positive regulation of biosynthetic process	biological process	0.41966	1	1	LOC111061891	0
GO:0010557	positive regulation of macromolecule biosynthetic process	biological process	0.41966	1	1	LOC111061891	0
GO:0031328	positive regulation of cellular biosynthetic process	biological process	0.41966	1	1	LOC111061891	0
GO:0051173	positive regulation of nitrogen compound metabolic process	biological process	0.41966	1	1	LOC111061891	0
GO:0043241	protein complex disassembly	biological process	0.42047	1	0		1	LOC111049575
GO:0016746	transferase activity, transferring acyl groups	molecular function	0.42171	1	1	LOC111053586	4	LOC111050307/LOC111043723/LOC111057673/LOC111046144
GO:0010646	regulation of cell communication	biological process	0.42286	1	0		3	LOC111044920/LOC111053554/LOC111044946
GO:0071310	cellular response to organic substance	biological process	0.42543	1	0		1	LOC111045151
GO:0006950	response to stress	biological process	0.42779	1	4	Novel00168/LOC111046099/LOC111046306/LOC111057903	8	LOC111053554/LOC111044725/LOC111062420/LOC111062454/LOC111045857/LOC111049142/LOC111055944/LOC111047675
GO:0006631	fatty acid metabolic process	biological process	0.42826	1	0		2	LOC111051365/LOC111058478
GO:0016755	transferase activity, transferring amino-acyl groups	molecular function	0.42891	1	1	LOC111053586	0
GO:0005198	structural molecule activity	molecular function	0.42918	1	2	LOC111052958/LOC111059315	10	LOC111053654/LOC111050473/LOC111053554/LOC111047765/LOC111049220/LOC111060963/LOC111052859/LOC111044691/LOC111057872/LOC111063341
GO:0009725	response to hormone	biological process	0.43011	1	0		1	LOC111045151
GO:0072528	pyrimidine-containing compound biosynthetic process	biological process	0.43042	1	0		1	LOC111053554
GO:0023051	regulation of signaling	biological process	0.43054	1	0		3	LOC111044920/LOC111053554/LOC111044946
GO:0008509	anion transmembrane transporter activity	molecular function	0.43209	1	1	LOC111061936	1	LOC111050957
GO:0000003	reproduction	biological process	0.43229	1	2	LOC111061156/LOC111048436	2	LOC111044325/LOC111057872
GO:0006367	transcription initiation from RNA polymerase II promoter	biological process	0.43471	1	1	LOC111061891	1	Novel01279
GO:0006354	DNA-templated transcription, elongation	biological process	0.43647	1	1	LOC111061891	0
GO:0000160	phosphorelay signal transduction system	biological process	0.4365	1	0		1	LOC111045369
GO:0070008	serine-type exopeptidase activity	molecular function	0.4374	1	0		1	LOC111047795
GO:0004180	carboxypeptidase activity	molecular function	0.43805	1	0		1	LOC111047795
GO:0002252	immune effector process	biological process	0.43913	1	0		1	LOC111053554
GO:0046148	pigment biosynthetic process	biological process	0.44108	1	0		2	LOC111044225/LOC111051365
GO:0051129	negative regulation of cellular component organization	biological process	0.44275	1	0		1	LOC111050096
GO:0032502	developmental process	biological process	0.44525	1	1	LOC111061156	5	LOC111061978/LOC111062571/LOC111044633/LOC111044920/LOC111057872
GO:0042254	ribosome biogenesis	biological process	0.44738	1	2	LOC111061156/LOC111061891	0
GO:0019953	sexual reproduction	biological process	0.44792	1	1	LOC111048436	1	LOC111057872
GO:0044703	multi-organism reproductive process	biological process	0.44792	1	1	LOC111048436	1	LOC111057872
GO:0022857	transmembrane transporter activity	molecular function	0.44949	1	6	LOC111044883/LOC111045378/LOC111045961/LOC111059315/LOC111061936/LOC111054695	12	LOC111051297/LOC111050203/LOC111051793/LOC111050957/LOC111053773/LOC111047192/LOC111043888/Novel01279/LOC111046433/LOC111045635/LOC111051312/LOC111053325
GO:0032984	macromolecular complex disassembly	biological process	0.45079	1	0		1	LOC111049575
GO:0044699	single-organism process	biological process	0.45084	1	22	LOC111054175/LOC111046099/LOC111061936/LOC111045961/LOC111048991/LOC111044883/LOC111043746/LOC111045378/LOC111056150/LOC111062636/LOC111048437/LOC111057903/LOC111061156/LOC111059315/LOC111052991/LOC111060185/LOC111048350/LOC111048436/LOC111059804/LOC111046667/LOC111054695/Novel00168	70	LOC111063341/LOC111049142/LOC111049239/LOC111062571/LOC111045151/LOC111049575/LOC111062254/LOC111044633/Novel01279/LOC111050096/LOC111045369/LOC111047192/LOC111055782/LOC111045635/LOC111047475/LOC111061978/LOC111047652/LOC111051654/LOC111058703/LOC111044325/LOC111046144/LOC111062420/LOC111062069/LOC111047646/LOC111050865/LOC111050957/LOC111054146/LOC111057872/LOC111046085/LOC111046653/LOC11104715…
GO:0072511	divalent inorganic cation transport	biological process	0.45272	1	1	LOC111045961	1	LOC111044920
GO:0042600	chorion	cellular component	0.45309	1	0		1	LOC111057872
GO:0010628	positive regulation of gene expression	biological process	0.45516	1	1	LOC111061891	0
GO:0003954	NADH dehydrogenase activity	molecular function	0.4556	1	0		1	LOC111050957
GO:0008137	NADH dehydrogenase (ubiquinone) activity	molecular function	0.4556	1	0		1	LOC111050957
GO:0050136	NADH dehydrogenase (quinone) activity	molecular function	0.4556	1	0		1	LOC111050957
GO:0005840	ribosome	cellular component	0.45855	1	2	LOC111059315/LOC111052958	2	LOC111044691/LOC111050473
GO:1901565	organonitrogen compound catabolic process	biological process	0.46063	1	0		1	LOC111049239
GO:0032993	protein-DNA complex	cellular component	0.4636	1	1	LOC111048416	0
GO:1901135	carbohydrate derivative metabolic process	biological process	0.46551	1	0		9	LOC111048092/LOC111062069/LOC111047646/LOC111051365/LOC111050503/LOC111053608/LOC111049867/LOC111047163/LOC111047647
GO:0061630	ubiquitin protein ligase activity	molecular function	0.46903	1	1	LOC111044470	0
GO:0061659	ubiquitin-like protein ligase activity	molecular function	0.46903	1	1	LOC111044470	0
GO:0003916	DNA topoisomerase activity	molecular function	0.46938	1	1	LOC111061891	0
GO:0042440	pigment metabolic process	biological process	0.47024	1	0		2	LOC111044225/LOC111051365
GO:0008094	DNA-dependent ATPase activity	molecular function	0.47093	1	1	LOC111061891	0
GO:0022613	ribonucleoprotein complex biogenesis	biological process	0.47237	1	2	LOC111061891/LOC111061156	0
GO:0031399	regulation of protein modification process	biological process	0.47533	1	0		1	LOC111060640
GO:0022411	cellular component disassembly	biological process	0.47543	1	0		1	LOC111049575
GO:0006811	ion transport	biological process	0.47603	1	4	LOC111044883/LOC111045961/LOC111059315/LOC111061936	10	LOC111051297/LOC111056849/LOC111044920/LOC111063341/Novel01279/LOC111051793/LOC111045635/LOC111051312/LOC111050957/LOC111051365
GO:0015078	hydrogen ion transmembrane transporter activity	molecular function	0.47631	1	2	LOC111059315/LOC111044883	1	LOC111043888
GO:0017016	Ras GTPase binding	molecular function	0.47643	1	1	LOC111044883	0
GO:0031267	small GTPase binding	molecular function	0.47643	1	1	LOC111044883	0
GO:0051020	GTPase binding	molecular function	0.47643	1	1	LOC111044883	0
GO:0006457	protein folding	biological process	0.47663	1	0		2	LOC111059479/LOC111055946
GO:0043233	organelle lumen	cellular component	0.47696	1	4	LOC111048416/LOC111059315/LOC111061891/LOC111061156	3	Novel01279/LOC111054146/LOC111062454
GO:0070013	intracellular organelle lumen	cellular component	0.47696	1	4	LOC111061891/LOC111061156/LOC111059315/LOC111048416	3	LOC111054146/LOC111062454/Novel01279
GO:0006497	protein lipidation	biological process	0.47708	1	0		1	LOC111049867
GO:0006506	GPI anchor biosynthetic process	biological process	0.47708	1	0		1	LOC111049867
GO:0006661	phosphatidylinositol biosynthetic process	biological process	0.47708	1	0		1	LOC111049867
GO:0003735	structural constituent of ribosome	molecular function	0.47948	1	2	LOC111059315/LOC111052958	2	LOC111044691/LOC111050473
GO:0042158	lipoprotein biosynthetic process	biological process	0.48032	1	0		1	LOC111049867
GO:0016701	oxidoreductase activity, acting on single donors with incorporation of molecular oxygen	molecular function	0.48036	1	0		1	LOC111047156
GO:0006366	transcription from RNA polymerase II promoter	biological process	0.48108	1	1	LOC111061891	3	LOC111062454/LOC111054146/Novel01279
GO:0009719	response to endogenous stimulus	biological process	0.48373	1	0		1	LOC111045151
GO:0080090	regulation of primary metabolic process	biological process	0.4856	1	9	LOC111064555/LOC111051775/LOC111050490/LOC111049961/LOC111050572/LOC111054982/LOC111053613/Novel00168/LOC111061891	14	LOC111048418/LOC111051512/LOC111045151/LOC111047555/LOC111054146/LOC111060587/LOC111057913/LOC111060640/LOC111062454/LOC111044725/Novel01279/LOC111063702/LOC111052049/LOC111045369
GO:0005615	extracellular space	cellular component	0.486	1	0		2	LOC111064604/LOC111062454
GO:0030029	actin filament-based process	biological process	0.48934	1	1	LOC111044883	0
GO:0030036	actin cytoskeleton organization	biological process	0.48934	1	1	LOC111044883	0
GO:0016645	oxidoreductase activity, acting on the CH-NH group of donors	molecular function	0.48939	1	0		1	LOC111044225
GO:0030234	enzyme regulator activity	molecular function	0.4949	1	1	LOC111054289	4	LOC111064604/LOC111052049/LOC111047765/Novel01401
GO:0005342	organic acid transmembrane transporter activity	molecular function	0.4953	1	1	LOC111061936	0
GO:0046943	carboxylic acid transmembrane transporter activity	molecular function	0.4953	1	1	LOC111061936	0
GO:0051536	iron-sulfur cluster binding	molecular function	0.49591	1	1	LOC111049961	1	LOC111055410
GO:0051540	metal cluster binding	molecular function	0.49591	1	1	LOC111049961	1	LOC111055410
GO:0008238	exopeptidase activity	molecular function	0.49637	1	0		2	LOC111059479/LOC111047795
GO:0060255	regulation of macromolecule metabolic process	biological process	0.49779	1	9	LOC111053613/LOC111061891/Novel00168/LOC111054982/LOC111064555/LOC111049961/LOC111050572/LOC111051775/LOC111050490	14	LOC111062454/LOC111044725/LOC111060640/LOC111063702/LOC111052049/LOC111045369/Novel01279/LOC111054146/LOC111047555/LOC111045151/LOC111048418/LOC111051512/LOC111057913/LOC111060587
GO:0031974	membrane-enclosed lumen	cellular component	0.49901	1	4	LOC111061891/LOC111061156/LOC111059315/LOC111048416	3	LOC111054146/LOC111062454/Novel01279
GO:0005217	intracellular ligand-gated ion channel activity	molecular function	0.50235	1	0		1	Novel01279
GO:0005218	intracellular ligand-gated calcium channel activity	molecular function	0.50235	1	0		1	Novel01279
GO:0005219	ryanodine-sensitive calcium-release channel activity	molecular function	0.50235	1	0		1	Novel01279
GO:0015278	calcium-release channel activity	molecular function	0.50235	1	0		1	Novel01279
GO:0030529	ribonucleoprotein complex	cellular component	0.5025	1	4	LOC111061891/LOC111052958/LOC111061156/LOC111059315	2	LOC111044691/LOC111050473
GO:0046474	glycerophospholipid biosynthetic process	biological process	0.50267	1	0		1	LOC111049867
GO:0048583	regulation of response to stimulus	biological process	0.50826	1	0		3	LOC111044920/LOC111053554/LOC111044946
GO:0009236	cobalamin biosynthetic process	biological process	0.50897	1	0		1	LOC111058703
GO:0016638	oxidoreductase activity, acting on the CH-NH2 group of donors	molecular function	0.50968	1	0		1	LOC111049867
GO:0004252	serine-type endopeptidase activity	molecular function	0.51085	1	0		4	LOC111056800/LOC111045313/LOC111043398/LOC111051668
GO:0008514	organic anion transmembrane transporter activity	molecular function	0.51356	1	1	LOC111061936	0
GO:0007266	Rho protein signal transduction	biological process	0.51456	1	0		1	LOC111044946
GO:0035023	regulation of Rho protein signal transduction	biological process	0.51456	1	0		1	LOC111044946
GO:0071704	organic substance metabolic process	biological process	0.51735	1	25	Novel01506/LOC111046667/Novel00168/LOC111053586/LOC111059804/LOC111048350/LOC111052958/LOC111050572/LOC111060185/LOC111061891/LOC111059315/LOC111061156/LOC111051775/LOC111057903/LOC111054982/LOC111058168/LOC111048437/LOC111046571/LOC111064555/LOC111049961/LOC111048991/LOC111053613/LOC111045961/LOC111046099/LOC111050490	69	LOC111054112/LOC111061520/LOC111043403/LOC111049836/LOC111044946/LOC111056224/LOC111062454/LOC111047976/LOC111055410/Novel00183/LOC111049867/LOC111047647/LOC111045716/LOC111063702/LOC111044494/LOC111051365/Novel02332/LOC111058478/LOC111045857/LOC111045313/LOC111049287/LOC111059479/LOC111060640/LOC111053554/LOC111048092/LOC111053608/LOC111060514/LOC111050503/LOC111044225/LOC111050473/LOC111047555/…
GO:0005057	receptor signaling protein activity	molecular function	0.51795	1	0		1	LOC111045369
GO:0009235	cobalamin metabolic process	biological process	0.52273	1	0		1	LOC111058703
GO:0004673	protein histidine kinase activity	molecular function	0.52433	1	0		1	LOC111045369
GO:0016775	phosphotransferase activity, nitrogenous group as acceptor	molecular function	0.52433	1	0		1	LOC111045369
GO:0005088	Ras guanyl-nucleotide exchange factor activity	molecular function	0.52475	1	0		1	LOC111044946
GO:0005089	Rho guanyl-nucleotide exchange factor activity	molecular function	0.52475	1	0		1	LOC111044946
GO:0072527	pyrimidine-containing compound metabolic process	biological process	0.5266	1	0		1	LOC111053554
GO:0016108	tetraterpenoid metabolic process	biological process	0.52717	1	0		1	LOC111044225
GO:0016109	tetraterpenoid biosynthetic process	biological process	0.52717	1	0		1	LOC111044225
GO:0016116	carotenoid metabolic process	biological process	0.52717	1	0		1	LOC111044225
GO:0016117	carotenoid biosynthetic process	biological process	0.52717	1	0		1	LOC111044225
GO:0006874	cellular calcium ion homeostasis	biological process	0.53104	1	0		1	Novel01279
GO:0055074	calcium ion homeostasis	biological process	0.53104	1	0		1	Novel01279
GO:0072503	cellular divalent inorganic cation homeostasis	biological process	0.53104	1	0		1	Novel01279
GO:0072507	divalent inorganic cation homeostasis	biological process	0.53104	1	0		1	Novel01279
GO:0016747	transferase activity, transferring acyl groups other than amino-acyl groups	molecular function	0.53458	1	0		3	LOC111050307/LOC111057673/LOC111046144
GO:0031323	regulation of cellular metabolic process	biological process	0.53643	1	9	LOC111064555/LOC111049961/LOC111050572/LOC111051775/LOC111050490/LOC111053613/LOC111061891/Novel00168/LOC111054982	14	LOC111047555/LOC111054146/LOC111045151/LOC111048418/LOC111051512/LOC111057913/LOC111060587/LOC111062454/LOC111044725/LOC111060640/LOC111063702/LOC111052049/LOC111045369/Novel01279
GO:0070887	cellular response to chemical stimulus	biological process	0.53651	1	0		1	LOC111045151
GO:0016055	Wnt signaling pathway	biological process	0.53657	1	0		1	LOC111044633
GO:0015698	inorganic anion transport	biological process	0.53682	1	0		1	LOC111050957
GO:0006813	potassium ion transport	biological process	0.53862	1	0		2	LOC111051365/LOC111056849
GO:1901681	sulfur compound binding	molecular function	0.53906	1	0		1	LOC111057372
GO:0016655	oxidoreductase activity, acting on NAD(P)H, quinone or similar compound as acceptor	molecular function	0.54069	1	0		1	LOC111050957
GO:0022414	reproductive process	biological process	0.54134	1	1	LOC111048436	1	LOC111057872
GO:0045017	glycerolipid biosynthetic process	biological process	0.54206	1	0		1	LOC111049867
GO:0020037	heme binding	molecular function	0.54419	1	0		2	LOC111059646/LOC111060963
GO:0003006	developmental process involved in reproduction	biological process	0.54432	1	0		1	LOC111057872
GO:0009247	glycolipid biosynthetic process	biological process	0.54905	1	0		1	LOC111049867
GO:0046467	membrane lipid biosynthetic process	biological process	0.54905	1	0		1	LOC111049867
GO:0048468	cell development	biological process	0.5491	1	0		1	LOC111057872
GO:0010033	response to organic substance	biological process	0.55095	1	0		1	LOC111045151
GO:0009888	tissue development	biological process	0.55185	1	0		1	LOC111057872
GO:0065004	protein-DNA complex assembly	biological process	0.55194	1	0		1	LOC111050957
GO:0071824	protein-DNA complex subunit organization	biological process	0.55194	1	0		1	LOC111050957
GO:0019637	organophosphate metabolic process	biological process	0.5552	1	0		7	LOC111062254/LOC111053554/LOC111048092/LOC111062069/LOC111051365/LOC111047647/LOC111049867
GO:0019222	regulation of metabolic process	biological process	0.55592	1	9	LOC111049961/LOC111050572/LOC111051775/LOC111050490/LOC111064555/LOC111053613/LOC111061891/Novel00168/LOC111054982	15	LOC111057913/LOC111060587/LOC111047555/LOC111054146/LOC111045151/LOC111051512/LOC111048418/LOC111063702/LOC111052049/LOC111045369/Novel01401/Novel01279/LOC111062454/LOC111044725/LOC111060640
GO:0033014	tetrapyrrole biosynthetic process	biological process	0.56113	1	0		2	LOC111058703/LOC111051365
GO:0007165	signal transduction	biological process	0.56444	1	5	LOC111043746/LOC111056150/LOC111062636/LOC111045961/Novel00168	15	LOC111061978/LOC111047475/LOC111052673/LOC111045151/LOC111050473/LOC111044633/LOC111044920/LOC111045369/LOC111061963/LOC111060065/LOC111055914/LOC111053554/LOC111044725/LOC111044946/LOC111062454
GO:0034220	ion transmembrane transport	biological process	0.56586	1	3	LOC111061936/LOC111059315/LOC111044883	1	LOC111063341
GO:0044262	cellular carbohydrate metabolic process	biological process	0.56682	1	0		1	LOC111047976
GO:0009615	response to virus	biological process	0.56813	1	0		1	LOC111053554
GO:0016705	oxidoreductase activity, acting on paired donors, with incorporation or reduction of molecular oxygen	molecular function	0.56885	1	0		3	LOC111060963/LOC111044225/LOC111059646
GO:0019028	viral capsid	cellular component	0.56898	1	0		4	LOC111053554/LOC111049220/LOC111061978/LOC111047765
GO:0019012	virion	cellular component	0.57018	1	1	LOC111050791	6	LOC111053554/LOC111060514/LOC111061978/LOC111060963/LOC111049220/LOC111047765
GO:0006304	DNA modification	biological process	0.57255	1	0		1	LOC111045857
GO:0006779	porphyrin-containing compound biosynthetic process	biological process	0.57333	1	0		1	LOC111051365
GO:0016668	oxidoreductase activity, acting on a sulfur group of donors, NAD(P) as acceptor	molecular function	0.5735	1	1	LOC111048436	0
GO:0047134	protein-disulfide reductase activity	molecular function	0.5735	1	1	LOC111048436	0
GO:0046906	tetrapyrrole binding	molecular function	0.57374	1	0		2	LOC111060963/LOC111059646
GO:0072509	divalent inorganic cation transmembrane transporter activity	molecular function	0.57412	1	1	LOC111045961	1	Novel01279
GO:0005262	calcium channel activity	molecular function	0.57723	1	0		1	Novel01279
GO:0006873	cellular ion homeostasis	biological process	0.58222	1	0		1	Novel01279
GO:0006875	cellular metal ion homeostasis	biological process	0.58222	1	0		1	Novel01279
GO:0030003	cellular cation homeostasis	biological process	0.58222	1	0		1	Novel01279
GO:0005244	voltage-gated ion channel activity	molecular function	0.5854	1	0		1	LOC111050957
GO:0022832	voltage-gated channel activity	molecular function	0.5854	1	0		1	LOC111050957
GO:0043414	macromolecule methylation	biological process	0.58575	1	1	Novel01506	0
GO:0015085	calcium ion transmembrane transporter activity	molecular function	0.58613	1	0		1	Novel01279
GO:0055065	metal ion homeostasis	biological process	0.59086	1	0		1	Novel01279
GO:0008150	biological_process	biological process	0.59156	1	38	LOC111064555/LOC111046571/LOC111058168/LOC111050490/LOC111045961/LOC111061936/LOC111052991/LOC111054695/Novel00168/LOC111053586/Novel01506/LOC111059804/LOC111048436/LOC111061156/LOC111061891/LOC111057198/LOC111045378/LOC111043746/LOC111044883/LOC111049961/LOC111054982/LOC111048437/LOC111056150/LOC111062636/LOC111046099/LOC111054175/LOC111062967/LOC111046306/LOC111053613/LOC111048991/LOC111048350/…	120	LOC111047646/LOC111054146/LOC111050865/LOC111047795/LOC111062069/LOC111044325/LOC111061978/LOC111047475/LOC111044725/LOC111046085/LOC111049575/LOC111045151/LOC111049239/LOC111062571/LOC111057913/LOC111055944/LOC111049142/LOC111045681/LOC111056567/LOC111047163/LOC111055782/LOC111045365/LOC111045369/LOC111050096/LOC111053773/LOC111051365/LOC111058478/LOC111050203/LOC111045313/LOC111045857/LOC111052…
GO:0008855	exodeoxyribonuclease VII activity	molecular function	0.59228	1	0		1	LOC111061978
GO:0015093	ferrous iron transmembrane transporter activity	molecular function	0.59282	1	1	LOC111045961	0
GO:0015684	ferrous iron transport	biological process	0.59282	1	1	LOC111045961	0
GO:0007265	Ras protein signal transduction	biological process	0.5931	1	0		1	LOC111044946
GO:0046578	regulation of Ras protein signal transduction	biological process	0.5931	1	0		1	LOC111044946
GO:0031981	nuclear lumen	cellular component	0.59351	1	3	LOC111061891/LOC111061156/LOC111048416	3	LOC111054146/LOC111062454/Novel01279
GO:0044700	single organism signaling	biological process	0.59456	1	5	Novel00168/LOC111056150/LOC111062636/LOC111045961/LOC111043746	15	LOC111060065/LOC111055914/LOC111053554/LOC111044725/LOC111044946/LOC111062454/LOC111044633/LOC111044920/LOC111045369/LOC111061963/LOC111045151/LOC111050473/LOC111061978/LOC111047475/LOC111052673
GO:0022891	substrate-specific transmembrane transporter activity	molecular function	0.59578	1	5	LOC111045378/LOC111059315/LOC111061936/LOC111045961/LOC111044883	8	LOC111045635/LOC111051312/LOC111050957/Novel01279/LOC111051793/LOC111053773/LOC111051297/LOC111043888
GO:0050801	ion homeostasis	biological process	0.59593	1	0		1	Novel01279
GO:0055080	cation homeostasis	biological process	0.59593	1	0		1	Novel01279
GO:0098771	inorganic ion homeostasis	biological process	0.59593	1	0		1	Novel01279
GO:0009110	vitamin biosynthetic process	biological process	0.59842	1	0		1	LOC111058703
GO:0042364	water-soluble vitamin biosynthetic process	biological process	0.59842	1	0		1	LOC111058703
GO:0007276	gamete generation	biological process	0.59865	1	0		1	LOC111057872
GO:0009653	anatomical structure morphogenesis	biological process	0.59892	1	0		2	LOC111057872/LOC111044920
GO:0009617	response to bacterium	biological process	0.59897	1	1	LOC111046306	0
GO:0042742	defense response to bacterium	biological process	0.59897	1	1	LOC111046306	0
GO:0033013	tetrapyrrole metabolic process	biological process	0.59964	1	0		2	LOC111051365/LOC111058703
GO:0004529	exodeoxyribonuclease activity	molecular function	0.60085	1	0		1	LOC111061978
GO:0016895	exodeoxyribonuclease activity, producing 5'-phosphomonoesters	molecular function	0.60085	1	0		1	LOC111061978
GO:0023052	signaling	biological process	0.60459	1	5	LOC111056150/LOC111062636/LOC111045961/Novel00168/LOC111043746	15	LOC111044633/LOC111044920/LOC111061963/LOC111045369/LOC111055914/LOC111060065/LOC111062454/LOC111053554/LOC111044725/LOC111044946/LOC111047475/LOC111052673/LOC111061978/LOC111045151/LOC111050473
GO:0009378	four-way junction helicase activity	molecular function	0.60527	1	1	LOC111057903	0
GO:0051213	dioxygenase activity	molecular function	0.60659	1	0		1	LOC111047156
GO:0006766	vitamin metabolic process	biological process	0.60969	1	0		1	LOC111058703
GO:0006767	water-soluble vitamin metabolic process	biological process	0.60969	1	0		1	LOC111058703
GO:0006826	iron ion transport	biological process	0.61073	1	1	LOC111045961	0
GO:0005216	ion channel activity	molecular function	0.61128	1	0		5	LOC111051793/Novel01279/LOC111050957/LOC111051297/LOC111053773
GO:0022838	substrate-specific channel activity	molecular function	0.61128	1	0		5	LOC111053773/LOC111051297/LOC111050957/LOC111051793/Novel01279
GO:0055082	cellular chemical homeostasis	biological process	0.61273	1	0		1	Novel01279
GO:0006575	cellular modified amino acid metabolic process	biological process	0.61407	1	1	LOC111053586	0
GO:0043566	structure-specific DNA binding	molecular function	0.61602	1	1	LOC111048416	0
GO:0048731	system development	biological process	0.61668	1	0		1	LOC111044920
GO:0018193	peptidyl-amino acid modification	biological process	0.61799	1	0		1	LOC111055946
GO:0006355	regulation of transcription, DNA-templated	biological process	0.61991	1	8	LOC111054982/LOC111061891/LOC111053613/LOC111050490/LOC111051775/LOC111050572/LOC111049961/LOC111064555	12	Novel01279/LOC111045369/LOC111052049/LOC111063702/LOC111062454/LOC111060587/LOC111057913/LOC111048418/LOC111051512/LOC111045151/LOC111047555/LOC111054146
GO:1903506	regulation of nucleic acid-templated transcription	biological process	0.61991	1	8	LOC111053613/LOC111061891/LOC111054982/LOC111064555/LOC111049961/LOC111050572/LOC111051775/LOC111050490	12	LOC111062454/LOC111063702/LOC111045369/LOC111052049/Novel01279/LOC111054146/LOC111047555/LOC111045151/LOC111051512/LOC111048418/LOC111057913/LOC111060587
GO:0015267	channel activity	molecular function	0.62268	1	0		5	LOC111050957/LOC111053773/LOC111051297/Novel01279/LOC111051793
GO:0022803	passive transmembrane transporter activity	molecular function	0.62268	1	0		5	Novel01279/LOC111051793/LOC111051297/LOC111053773/LOC111050957
GO:0022836	gated channel activity	molecular function	0.62323	1	0		3	LOC111053773/LOC111050957/Novel01279
GO:0005381	iron ion transmembrane transporter activity	molecular function	0.62346	1	1	LOC111045961	0
GO:0006778	porphyrin-containing compound metabolic process	biological process	0.62548	1	0		1	LOC111051365
GO:0051252	regulation of RNA metabolic process	biological process	0.62685	1	8	LOC111064555/LOC111050490/LOC111051775/LOC111050572/LOC111049961/LOC111054982/LOC111061891/LOC111053613	12	LOC111045151/LOC111048418/LOC111051512/LOC111054146/LOC111047555/LOC111057913/LOC111060587/LOC111062454/Novel01279/LOC111052049/LOC111045369/LOC111063702
GO:2001141	regulation of RNA biosynthetic process	biological process	0.62685	1	8	LOC111054982/LOC111061891/LOC111053613/LOC111064555/LOC111050490/LOC111051775/LOC111050572/LOC111049961	12	LOC111062454/Novel01279/LOC111052049/LOC111045369/LOC111063702/LOC111048418/LOC111051512/LOC111045151/LOC111054146/LOC111047555/LOC111060587/LOC111057913
GO:0015075	ion transmembrane transporter activity	molecular function	0.62912	1	4	LOC111044883/LOC111045961/LOC111061936/LOC111059315	8	LOC111050957/LOC111051312/LOC111045635/LOC111043888/LOC111051297/LOC111053773/Novel01279/LOC111051793
GO:0009405	pathogenesis	biological process	0.63131	1	0		3	LOC111055944/LOC111062420/LOC111061978
GO:0005577	fibrinogen complex	cellular component	0.63166	1	0		1	LOC111062454
GO:0030168	platelet activation	biological process	0.63166	1	0		1	LOC111062454
GO:0007596	blood coagulation	biological process	0.63756	1	0		1	LOC111062454
GO:0044423	virion part	cellular component	0.638	1	1	LOC111050791	5	LOC111053554/LOC111049220/LOC111060963/LOC111061978/LOC111047765
GO:0032501	multicellular organismal process	biological process	0.63883	1	1	LOC111048436	6	LOC111044633/LOC111044920/LOC111057872/LOC111061978/LOC111062571/LOC111062454
GO:0048878	chemical homeostasis	biological process	0.64011	1	0		1	Novel01279
GO:0035091	phosphatidylinositol binding	molecular function	0.64443	1	0		1	LOC111051926
GO:0016469	proton-transporting two-sector ATPase complex	cellular component	0.64667	1	2	LOC111059315/LOC111044883	0
GO:0030674	protein binding, bridging	molecular function	0.64672	1	0		1	LOC111062454
GO:0060090	binding, bridging	molecular function	0.64672	1	0		1	LOC111062454
GO:0051056	regulation of small GTPase mediated signal transduction	biological process	0.64764	1	0		1	LOC111044946
GO:0001775	cell activation	biological process	0.64898	1	0		1	LOC111062454
GO:0007154	cell communication	biological process	0.64963	1	5	LOC111043746/Novel00168/LOC111045961/LOC111056150/LOC111062636	15	LOC111050473/LOC111045151/LOC111061978/LOC111052673/LOC111047475/LOC111044725/LOC111053554/LOC111044946/LOC111062454/LOC111060065/LOC111055914/LOC111045369/LOC111061963/LOC111044920/LOC111044633
GO:0004519	endonuclease activity	molecular function	0.65042	1	0		2	LOC111045857/LOC111049836
GO:0016829	lyase activity	molecular function	0.65126	1	2	LOC111059804/LOC111048350	2	LOC111054112/LOC111047652
GO:0019219	regulation of nucleobase-containing compound metabolic process	biological process	0.6513	1	8	LOC111064555/LOC111050572/LOC111049961/LOC111050490/LOC111051775/LOC111061891/LOC111053613/LOC111054982	12	LOC111047555/LOC111054146/LOC111051512/LOC111048418/LOC111045151/LOC111060587/LOC111057913/LOC111062454/LOC111052049/LOC111045369/LOC111063702/Novel01279
GO:0015276	ligand-gated ion channel activity	molecular function	0.6517	1	0		2	LOC111053773/Novel01279
GO:0022834	ligand-gated channel activity	molecular function	0.6517	1	0		2	Novel01279/LOC111053773
GO:0016810	hydrolase activity, acting on carbon-nitrogen (but not peptide) bonds	molecular function	0.65252	1	1	LOC111048437	0
GO:0001071	nucleic acid binding transcription factor activity	molecular function	0.65367	1	3	LOC111050490/LOC111054982/LOC111064555	5	LOC111052049/LOC111057913/LOC111048418/LOC111051512/LOC111045151
GO:0003700	transcription factor activity, sequence-specific DNA binding	molecular function	0.65367	1	3	LOC111054982/LOC111064555/LOC111050490	5	LOC111051512/LOC111048418/LOC111045151/LOC111052049/LOC111057913
GO:1902600	hydrogen ion transmembrane transport	biological process	0.65431	1	2	LOC111059315/LOC111044883	0
GO:0005672	transcription factor TFIIA complex	cellular component	0.65449	1	0		1	Novel01279
GO:0006518	peptide metabolic process	biological process	0.65566	1	3	LOC111052958/LOC111053586/LOC111060185	3	LOC111044691/LOC111049575/LOC111050473
GO:2000112	regulation of cellular macromolecule biosynthetic process	biological process	0.65648	1	8	LOC111054982/LOC111053613/LOC111061891/LOC111064555/LOC111051775/LOC111050490/LOC111049961/LOC111050572	12	LOC111062454/Novel01279/LOC111063702/LOC111052049/LOC111045369/LOC111045151/LOC111048418/LOC111051512/LOC111054146/LOC111047555/LOC111057913/LOC111060587
GO:0044763	single-organism cellular process	biological process	0.65664	1	17	LOC111059804/LOC111046667/Novel00168/LOC111054695/LOC111052991/LOC111060185/LOC111048350/LOC111059315/LOC111057903/LOC111062636/LOC111056150/LOC111048437/LOC111043746/LOC111044883/LOC111061936/LOC111045961/LOC111046099	48	LOC111047976/LOC111047647/LOC111044920/LOC111049867/Novel00183/LOC111054112/LOC111044946/LOC111062454/LOC111051793/LOC111052673/LOC111050203/LOC111051365/LOC111058478/LOC111050556/LOC111061963/LOC111047359/LOC111060065/LOC111053325/LOC111051312/LOC111053554/LOC111048092/LOC111051297/LOC111044225/LOC111050473/LOC111047156/LOC111046433/LOC111046653/LOC111057872/LOC111055914/LOC111044725/LOC11106197…
GO:0005887	integral component of plasma membrane	cellular component	0.65709	1	0		1	LOC111043723
GO:0006807	nitrogen compound metabolic process	biological process	0.65922	1	18	LOC111060185/LOC111049961/LOC111050572/LOC111064555/LOC111052958/LOC111048350/LOC111048437/LOC111059804/LOC111053586/LOC111054982/LOC111057903/LOC111051775/LOC111050490/LOC111046099/LOC111061156/LOC111045961/LOC111053613/LOC111061891	43	LOC111055836/LOC111044325/LOC111058703/LOC111049287/LOC111045857/LOC111047652/LOC111062420/LOC111062069/LOC111047646/LOC111054146/LOC111051365/LOC111048418/LOC111063702/LOC111044494/LOC111052049/LOC111044691/Novel00183/LOC111047647/LOC111055410/LOC111047156/LOC111062454/LOC111044725/LOC111043403/LOC111049836/LOC111054112/LOC111061520/LOC111047929/LOC111060587/LOC111057913/LOC111047163/LOC11104957…
GO:0010556	regulation of macromolecule biosynthetic process	biological process	0.6631	1	8	LOC111050572/LOC111049961/LOC111050490/LOC111051775/LOC111064555/LOC111061891/LOC111053613/LOC111054982	12	LOC111057913/LOC111060587/LOC111054146/LOC111047555/LOC111045151/LOC111048418/LOC111051512/LOC111045369/LOC111052049/LOC111063702/Novel01279/LOC111062454
GO:0031326	regulation of cellular biosynthetic process	biological process	0.6631	1	8	LOC111054982/LOC111061891/LOC111053613/LOC111050490/LOC111051775/LOC111050572/LOC111049961/LOC111064555	12	Novel01279/LOC111052049/LOC111045369/LOC111063702/LOC111062454/LOC111060587/LOC111057913/LOC111048418/LOC111051512/LOC111045151/LOC111047555/LOC111054146
GO:0031226	intrinsic component of plasma membrane	cellular component	0.6634	1	0		1	LOC111043723
GO:0098800	inner mitochondrial membrane protein complex	cellular component	0.66432	1	0		1	LOC111043888
GO:0009605	response to external stimulus	biological process	0.66433	1	1	LOC111046306	2	LOC111047675/LOC111053554
GO:0050896	response to stimulus	biological process	0.66449	1	9	LOC111062967/LOC111046306/LOC111043746/LOC111057903/LOC111046099/LOC111056150/LOC111062636/LOC111045961/Novel00168	21	LOC111061978/LOC111045857/LOC111047475/LOC111052673/LOC111049142/LOC111055944/LOC111045151/LOC111050473/LOC111062420/LOC111044633/LOC111044920/LOC111045369/LOC111047675/LOC111061963/LOC111060065/LOC111055914/LOC111044725/LOC111044946/LOC111053554/LOC111059646/LOC111062454
GO:0004386	helicase activity	molecular function	0.66484	1	2	LOC111059397/LOC111057903	1	LOC111044725
GO:0009889	regulation of biosynthetic process	biological process	0.66529	1	8	LOC111054982/LOC111053613/LOC111061891/LOC111064555/LOC111051775/LOC111050490/LOC111049961/LOC111050572	12	LOC111062454/Novel01279/LOC111063702/LOC111045369/LOC111052049/LOC111045151/LOC111051512/LOC111048418/LOC111054146/LOC111047555/LOC111057913/LOC111060587
GO:0008654	phospholipid biosynthetic process	biological process	0.66822	1	0		1	LOC111049867
GO:0006470	protein dephosphorylation	biological process	0.66892	1	0		1	LOC111060640
GO:0051171	regulation of nitrogen compound metabolic process	biological process	0.67059	1	8	LOC111064555/LOC111049961/LOC111050572/LOC111051775/LOC111050490/LOC111053613/LOC111061891/LOC111054982	12	LOC111054146/LOC111047555/LOC111051512/LOC111048418/LOC111045151/LOC111060587/LOC111057913/LOC111062454/LOC111063702/LOC111045369/LOC111052049/Novel01279
GO:0007599	hemostasis	biological process	0.67101	1	0		1	LOC111062454
GO:0050817	coagulation	biological process	0.67101	1	0		1	LOC111062454
GO:0050878	regulation of body fluid levels	biological process	0.67101	1	0		1	LOC111062454
GO:0005783	endoplasmic reticulum	cellular component	0.67422	1	1	LOC111044898	2	LOC111049867/LOC111044920
GO:0050789	regulation of biological process	biological process	0.67523	1	14	LOC111043746/LOC111050572/LOC111049961/LOC111052991/LOC111064555/LOC111056150/LOC111062636/Novel00168/LOC111054982/LOC111050490/LOC111051775/LOC111045961/LOC111061891/LOC111053613	29	LOC111061978/LOC111047475/LOC111052673/LOC111054146/LOC111050957/LOC111048418/LOC111052049/LOC111063702/LOC111044920/LOC111044946/LOC111044725/LOC111062454/LOC111055914/LOC111060587/LOC111049142/LOC111057913/LOC111050473/LOC111047555/LOC111051512/LOC111045151/LOC111045369/LOC111061963/LOC111050096/Novel01401/Novel01279/LOC111044633/LOC111053554/LOC111060065/LOC111060640
GO:0010468	regulation of gene expression	biological process	0.67562	1	8	LOC111051775/LOC111050490/LOC111049961/LOC111050572/LOC111064555/LOC111054982/LOC111053613/LOC111061891	12	LOC111057913/LOC111060587/LOC111045151/LOC111048418/LOC111051512/LOC111047555/LOC111054146/Novel01279/LOC111063702/LOC111052049/LOC111045369/LOC111062454
GO:0035556	intracellular signal transduction	biological process	0.67634	1	1	LOC111045961	7	LOC111044725/LOC111044946/LOC111050473/LOC111055914/LOC111045369/LOC111052673/LOC111044920
GO:0016651	oxidoreductase activity, acting on NAD(P)H	molecular function	0.68433	1	1	LOC111048436	1	LOC111050957
GO:0019867	outer membrane	cellular component	0.68475	1	0		2	LOC111062571/LOC111052049
GO:0019031	viral envelope	cellular component	0.68558	1	1	LOC111050791	2	LOC111053554/LOC111060963
GO:0036338	viral membrane	cellular component	0.68558	1	1	LOC111050791	2	LOC111060963/LOC111053554
GO:0032040	small-subunit processome	cellular component	0.68891	1	1	LOC111061156	0
GO:1901566	organonitrogen compound biosynthetic process	biological process	0.68948	1	4	LOC111059804/LOC111060185/LOC111048350/LOC111052958	8	LOC111047647/LOC111044691/LOC111058703/LOC111051365/LOC111053554/LOC111050473/LOC111049575/LOC111062069
GO:0006818	hydrogen transport	biological process	0.69059	1	2	LOC111059315/LOC111044883	0
GO:0015992	proton transport	biological process	0.69059	1	2	LOC111059315/LOC111044883	0
GO:0016311	dephosphorylation	biological process	0.69256	1	0		1	LOC111060640
GO:0009127	purine nucleoside monophosphate biosynthetic process	biological process	0.69406	1	0		1	LOC111047647
GO:0009168	purine ribonucleoside monophosphate biosynthetic process	biological process	0.69406	1	0		1	LOC111047647
GO:0006310	DNA recombination	biological process	0.69644	1	2	LOC111057903/LOC111046099	1	LOC111044325
GO:0050794	regulation of cellular process	biological process	0.70084	1	14	LOC111056150/LOC111062636/Novel00168/LOC111054982/LOC111049961/LOC111050572/LOC111043746/LOC111052991/LOC111064555/LOC111045961/LOC111053613/LOC111061891/LOC111051775/LOC111050490	27	LOC111063702/LOC111052049/LOC111044920/LOC111062454/LOC111044946/LOC111044725/LOC111055914/LOC111047475/LOC111052673/LOC111061978/LOC111054146/LOC111048418/LOC111061963/LOC111050096/LOC111045369/LOC111044633/Novel01279/LOC111053554/LOC111060640/LOC111060065/LOC111060587/LOC111049142/LOC111057913/LOC111050473/LOC111047555/LOC111051512/LOC111045151
GO:0016788	hydrolase activity, acting on ester bonds	molecular function	0.70191	1	2	LOC111060185/LOC111054289	9	LOC111043458/LOC111047475/LOC111045857/LOC111061978/LOC111048092/LOC111062254/LOC111049836/LOC111060972/LOC111059479
GO:0016796	exonuclease activity, active with either ribo- or deoxyribonucleic acids and producing 5'-phosphomonoesters	molecular function	0.70288	1	0		1	LOC111061978
GO:0004197	cysteine-type endopeptidase activity	molecular function	0.70418	1	0		1	LOC111059479
GO:0032259	methylation	biological process	0.70466	1	1	Novel01506	0
GO:0009156	ribonucleoside monophosphate biosynthetic process	biological process	0.7047	1	0		1	LOC111047647
GO:0016791	phosphatase activity	molecular function	0.705	1	1	LOC111054289	2	LOC111062254/LOC111047475
GO:0019899	enzyme binding	molecular function	0.70889	1	1	LOC111044883	0
GO:0009165	nucleotide biosynthetic process	biological process	0.71359	1	0		2	LOC111053554/LOC111047647
GO:1901293	nucleoside phosphate biosynthetic process	biological process	0.71359	1	0		2	LOC111047647/LOC111053554
GO:0009124	nucleoside monophosphate biosynthetic process	biological process	0.71698	1	0		1	LOC111047647
GO:0004842	ubiquitin-protein transferase activity	molecular function	0.71719	1	1	LOC111044470	1	LOC111054146
GO:0019787	ubiquitin-like protein transferase activity	molecular function	0.71719	1	1	LOC111044470	1	LOC111054146
GO:0003779	actin binding	molecular function	0.71914	1	1	LOC111044883	2	LOC111046943/LOC111052049
GO:0034622	cellular macromolecular complex assembly	biological process	0.72588	1	0		3	LOC111050957/LOC111062454/LOC111052673
GO:0006412	translation	biological process	0.72632	1	2	LOC111052958/LOC111060185	3	LOC111044691/LOC111049575/LOC111050473
GO:0043603	cellular amide metabolic process	biological process	0.72758	1	3	LOC111060185/LOC111053586/LOC111052958	3	LOC111049575/LOC111050473/LOC111044691
GO:0042060	wound healing	biological process	0.72888	1	0		1	LOC111062454
GO:0044238	primary metabolic process	biological process	0.72889	1	23	LOC111059315/LOC111061891/LOC111057903/LOC111051775/LOC111061156/LOC111059804/Novel00168/Novel01506/LOC111046667/LOC111050572/LOC111060185/LOC111048350/LOC111052958/LOC111053613/LOC111048991/LOC111050490/LOC111046099/LOC111048437/LOC111058168/LOC111054982/LOC111049961/LOC111064555/LOC111046571	62	LOC111060514/LOC111053554/LOC111048092/LOC111059479/LOC111060640/LOC111060587/LOC111057197/LOC111043460/LOC111055946/LOC111047555/LOC111050473/LOC111044225/LOC111063702/LOC111045716/LOC111047976/LOC111055410/LOC111047647/LOC111049867/Novel00183/LOC111044946/LOC111056224/LOC111062454/LOC111061520/LOC111054112/LOC111043403/LOC111049836/LOC111045313/LOC111045857/LOC111051365/Novel02332/LOC111058478/…
GO:0019048	modulation by virus of host morphology or physiology	biological process	0.73069	1	1	LOC111052991	0
GO:0098687	chromosomal region	cellular component	0.73344	1	1	LOC111048416	1	LOC111050957
GO:0009611	response to wounding	biological process	0.7365	1	0		1	LOC111062454
GO:0065007	biological regulation	biological process	0.74084	1	15	LOC111064555/LOC111043746/LOC111050572/LOC111049961/LOC111052991/Novel00168/LOC111054982/LOC111048436/LOC111056150/LOC111062636/LOC111050490/LOC111051775/LOC111061891/LOC111053613/LOC111045961	29	LOC111054146/LOC111050957/LOC111048418/LOC111061978/LOC111047475/LOC111052673/LOC111044946/LOC111044725/LOC111062454/LOC111055914/LOC111052049/LOC111063702/LOC111044920/LOC111047555/LOC111050473/LOC111045151/LOC111051512/LOC111057913/LOC111049142/LOC111060587/LOC111053554/LOC111060065/LOC111060640/LOC111045369/LOC111061963/LOC111050096/Novel01279/Novel01401/LOC111044633
GO:0004812	aminoacyl-tRNA ligase activity	molecular function	0.74122	1	1	LOC111060185	0
GO:0042802	identical protein binding	molecular function	0.74418	1	0		1	LOC111049743
GO:0046915	transition metal ion transmembrane transporter activity	molecular function	0.74422	1	1	LOC111045961	0
GO:0005230	extracellular ligand-gated ion channel activity	molecular function	0.74535	1	0		1	LOC111053773
GO:0006418	tRNA aminoacylation for protein translation	biological process	0.74969	1	1	LOC111060185	0
GO:0019954	asexual reproduction	biological process	0.75047	1	1	LOC111061156	0
GO:0044702	single organism reproductive process	biological process	0.75049	1	0		1	LOC111057872
GO:0019205	nucleobase-containing compound kinase activity	molecular function	0.75267	1	0		1	Novel02332
GO:0016875	ligase activity, forming carbon-oxygen bonds	molecular function	0.75296	1	1	LOC111060185	0
GO:0016876	ligase activity, forming aminoacyl-tRNA and related compounds	molecular function	0.75296	1	1	LOC111060185	0
GO:0005085	guanyl-nucleotide exchange factor activity	molecular function	0.75318	1	0		1	LOC111044946
GO:0006974	cellular response to DNA damage stimulus	biological process	0.75415	1	3	LOC111057903/Novel00168/LOC111046099	1	LOC111044725
GO:0043043	peptide biosynthetic process	biological process	0.75539	1	2	LOC111060185/LOC111052958	3	LOC111050473/LOC111049575/LOC111044691
GO:0051258	protein polymerization	biological process	0.75635	1	0		1	LOC111062454
GO:0015980	energy derivation by oxidation of organic compounds	biological process	0.75884	1	0		1	LOC111049239
GO:0048870	cell motility	biological process	0.76015	1	0		1	LOC111061978
GO:0051674	localization of cell	biological process	0.76015	1	0		1	LOC111061978
GO:0016758	transferase activity, transferring hexosyl groups	molecular function	0.76126	1	0		2	LOC111053971/LOC111058748
GO:0043038	amino acid activation	biological process	0.76301	1	1	LOC111060185	0
GO:0043039	tRNA aminoacylation	biological process	0.76301	1	1	LOC111060185	0
GO:0044003	modification by symbiont of host morphology or physiology	biological process	0.76646	1	1	LOC111052991	0
GO:0051817	modification of morphology or physiology of other organism involved in symbiotic interaction	biological process	0.76646	1	1	LOC111052991	0
GO:0000041	transition metal ion transport	biological process	0.77	1	1	LOC111045961	0
GO:0035821	modification of morphology or physiology of other organism	biological process	0.77111	1	1	LOC111052991	0
GO:0051704	multi-organism process	biological process	0.77238	1	4	LOC111048437/LOC111048436/LOC111052991/LOC111046306	8	LOC111060587/LOC111047675/LOC111055944/LOC111061978/LOC111057872/LOC111054146/LOC111053554/LOC111062420
GO:0016070	RNA metabolic process	biological process	0.77384	1	10	LOC111054982/LOC111050572/LOC111060185/LOC111049961/LOC111064555/LOC111061891/LOC111053613/LOC111050490/LOC111051775/LOC111061156	22	LOC111055410/Novel00183/LOC111052049/LOC111063702/LOC111061520/LOC111043403/LOC111044725/LOC111062454/LOC111048418/LOC111051365/LOC111054146/LOC111062420/Novel01279/LOC111045369/LOC111060640/LOC111057913/LOC111060587/LOC111045151/LOC111044225/LOC111051512/LOC111047555/LOC111050473
GO:0090575	RNA polymerase II transcription factor complex	cellular component	0.77454	1	0		1	Novel01279
GO:0043565	sequence-specific DNA binding	molecular function	0.77469	1	1	LOC111053613	3	LOC111045151/LOC111048418/LOC111052049
GO:0044454	nuclear chromosome part	cellular component	0.77476	1	1	LOC111048416	0
GO:0005743	mitochondrial inner membrane	cellular component	0.77863	1	0		1	LOC111043888
GO:0098798	mitochondrial protein complex	cellular component	0.77971	1	0		1	LOC111043888
GO:0000280	nuclear division	biological process	0.77982	1	0		1	LOC111044325
GO:0044798	nuclear transcription factor complex	cellular component	0.78008	1	0		1	Novel01279
GO:0044707	single-multicellular organism process	biological process	0.78275	1	0		5	LOC111062454/LOC111044920/LOC111044633/LOC111062571/LOC111061978
GO:0016773	phosphotransferase activity, alcohol group as acceptor	molecular function	0.7843	1	3	LOC111058168/LOC111045378/LOC111046571	6	LOC111048777/LOC111045369/LOC111055836/LOC111045716/LOC111043460/LOC111047475
GO:0006810	transport	biological process	0.78474	1	6	LOC111045961/LOC111061936/LOC111059315/LOC111044883/LOC111045378/LOC111054695	27	LOC111051297/LOC111063341/LOC111049575/LOC111050096/LOC111053773/LOC111047192/LOC111050556/Novel01279/LOC111045635/LOC111048092/LOC111051312/LOC111053325/LOC111049215/LOC111047359/LOC111050203/LOC111051654/LOC111061978/LOC111051793/LOC111054146/LOC111050957/LOC111051365/LOC111056849/LOC111046653/LOC111049867/LOC111044920/LOC111046433/LOC111057054
GO:0000776	kinetochore	cellular component	0.78719	1	0		1	LOC111050957
GO:0051716	cellular response to stimulus	biological process	0.78981	1	7	LOC111057903/LOC111043746/LOC111046099/LOC111056150/LOC111062636/LOC111045961/Novel00168	15	LOC111047475/LOC111052673/LOC111061978/LOC111045151/LOC111050473/LOC111044633/LOC111044920/LOC111061963/LOC111045369/LOC111055914/LOC111060065/LOC111062454/LOC111053554/LOC111044946/LOC111044725
GO:0015672	monovalent inorganic cation transport	biological process	0.79078	1	2	LOC111059315/LOC111044883	2	LOC111051365/LOC111056849
GO:0005654	nucleoplasm	cellular component	0.7919	1	0		3	LOC111062454/LOC111054146/Novel01279
GO:0044451	nucleoplasm part	cellular component	0.7919	1	0		3	Novel01279/LOC111062454/LOC111054146
GO:0043412	macromolecule modification	biological process	0.79315	1	2	LOC111058168/Novel01506	13	LOC111045716/LOC111057913/Novel00183/LOC111049867/LOC111047475/LOC111045857/LOC111055410/LOC111055946/LOC111050473/LOC111044725/LOC111060640/LOC111049836/LOC111061520
GO:0042221	response to chemical	biological process	0.79385	1	0		2	LOC111045151/LOC111059646
GO:0044455	mitochondrial membrane part	cellular component	0.79468	1	0		1	LOC111043888
GO:0010467	gene expression	biological process	0.79568	1	12	LOC111054982/Novel00168/LOC111064555/LOC111052958/LOC111050572/LOC111049961/LOC111060185/LOC111061891/LOC111053613/LOC111061156/LOC111050490/LOC111051775	23	LOC111061520/LOC111043403/LOC111044725/LOC111062454/Novel00183/LOC111052049/LOC111044691/LOC111063702/LOC111051365/LOC111048418/LOC111054146/LOC111062420/LOC111060640/Novel01279/LOC111045369/LOC111051512/LOC111044225/LOC111045151/LOC111050473/LOC111049575/LOC111047555/LOC111060587/LOC111057913
GO:0008135	translation factor activity, RNA binding	molecular function	0.79666	1	0		1	LOC111049575
GO:0003724	RNA helicase activity	molecular function	0.79751	1	0		1	LOC111044725
GO:0043604	amide biosynthetic process	biological process	0.79782	1	2	LOC111060185/LOC111052958	3	LOC111049575/LOC111050473/LOC111044691
GO:0051234	establishment of localization	biological process	0.79816	1	6	LOC111045961/LOC111059315/LOC111061936/LOC111054695/LOC111044883/LOC111045378	27	LOC111047192/LOC111053773/LOC111050096/Novel01279/LOC111050556/LOC111049215/LOC111053325/LOC111051312/LOC111048092/LOC111045635/LOC111047359/LOC111051297/LOC111063341/LOC111049575/LOC111056849/LOC111046433/LOC111044920/LOC111049867/LOC111046653/LOC111057054/LOC111051654/LOC111050203/LOC111051793/LOC111061978/LOC111050957/LOC111054146/LOC111051365
GO:0019866	organelle inner membrane	cellular component	0.80005	1	0		1	LOC111043888
GO:0005667	transcription factor complex	cellular component	0.80105	1	0		1	Novel01279
GO:0048285	organelle fission	biological process	0.80159	1	0		1	LOC111044325
GO:0033554	cellular response to stress	biological process	0.81052	1	3	LOC111046099/LOC111057903/Novel00168	1	LOC111044725
GO:0043623	cellular protein complex assembly	biological process	0.81275	1	0		2	LOC111052673/LOC111062454
GO:0090407	organophosphate biosynthetic process	biological process	0.8174	1	0		3	LOC111047647/LOC111049867/LOC111053554
GO:0071944	cell periphery	cellular component	0.82397	1	0		4	LOC111057872/LOC111052049/LOC111043723/LOC111049215
GO:0016667	oxidoreductase activity, acting on a sulfur group of donors	molecular function	0.82441	1	1	LOC111048436	0
GO:0019538	protein metabolic process	biological process	0.825	1	7	LOC111061156/LOC111052958/LOC111057903/LOC111060185/LOC111058168/Novel00168/Novel01506	21	LOC111049575/LOC111050473/LOC111047795/Novel02332/LOC111062063/LOC111055946/LOC111043398/LOC111056567/LOC111045313/LOC111047475/LOC111051668/LOC111053554/LOC111044725/LOC111056800/LOC111059479/LOC111060640/LOC111049836/LOC111044691/LOC111061281/LOC111045716/LOC111049867
GO:0000228	nuclear chromosome	cellular component	0.82811	1	1	LOC111048416	0
GO:0044429	mitochondrial part	cellular component	0.82984	1	1	LOC111059315	1	LOC111043888
GO:0030154	cell differentiation	biological process	0.83071	1	0		1	LOC111057872
GO:0097159	organic cyclic compound binding	molecular function	0.83238	1	19	LOC111048437/LOC111058168/LOC111054982/LOC111050572/LOC111049961/LOC111060185/LOC111057484/LOC111048416/LOC111052991/LOC111064555/LOC111046571/LOC111045961/LOC111061891/LOC111053613/LOC111059397/LOC111057903/LOC111050490/LOC111049625/LOC111053252	44	LOC111052049/LOC111056849/LOC111044904/LOC111059620/LOC111045716/LOC111044494/LOC111056427/Novel00183/LOC111059646/LOC111044725/LOC111044946/LOC111061520/LOC111054112/LOC111044325/LOC111055836/LOC111045857/LOC111047652/LOC111052673/LOC111047475/LOC111049287/LOC111062069/LOC111062420/LOC111060963/LOC111051365/LOC111048418/LOC111046144/Novel02332/LOC111058478/LOC111045369/LOC111053187/LOC111053554/…
GO:1901363	heterocyclic compound binding	molecular function	0.83238	1	19	LOC111059397/LOC111053613/LOC111061891/LOC111045961/LOC111053252/LOC111049625/LOC111050490/LOC111057903/LOC111054982/LOC111058168/LOC111048437/LOC111046571/LOC111064555/LOC111052991/LOC111048416/LOC111060185/LOC111049961/LOC111057484/LOC111050572	44	LOC111060640/LOC111053554/LOC111053187/LOC111045369/LOC111045151/LOC111044225/LOC111049575/LOC111050473/LOC111058025/LOC111047555/LOC111053741/LOC111043408/LOC111043460/LOC111045681/LOC111047929/LOC111057913/LOC111054112/LOC111061520/LOC111059646/LOC111044946/LOC111044725/Novel00183/LOC111056427/LOC111045716/LOC111044494/LOC111044904/LOC111056849/LOC111052049/LOC111059620/LOC111058478/Novel02332/…
GO:0003678	DNA helicase activity	molecular function	0.83734	1	1	LOC111057903	0
GO:1901362	organic cyclic compound biosynthetic process	biological process	0.83835	1	11	LOC111061891/LOC111053613/LOC111048991/LOC111054982/LOC111059804/LOC111048350/LOC111064555/LOC111050572/LOC111049961/LOC111050490/LOC111051775	18	LOC111053554/LOC111062454/LOC111054179/LOC111045369/LOC111052049/LOC111063702/Novel01279/LOC111047647/LOC111047555/LOC111054146/LOC111062069/LOC111045151/LOC111051512/LOC111051365/LOC111048418/LOC111057913/LOC111058703/LOC111060587
GO:0006260	DNA replication	biological process	0.84503	1	1	LOC111064555	3	LOC111049836/LOC111060587/LOC111049575
GO:0009058	biosynthetic process	biological process	0.84632	1	14	LOC111061891/LOC111053613/LOC111048991/LOC111050490/LOC111051775/LOC111059804/LOC111046667/LOC111054982/LOC111050572/LOC111060185/LOC111049961/LOC111048350/LOC111064555/LOC111052958	30	LOC111045369/Novel01279/LOC111053554/LOC111060587/LOC111057913/LOC111045681/LOC111049575/LOC111050473/LOC111047555/LOC111051512/LOC111044225/LOC111045151/LOC111052049/LOC111044691/LOC111063702/LOC111047976/LOC111049867/LOC111047647/LOC111044946/LOC111054179/LOC111062454/LOC111054112/LOC111049836/LOC111058703/LOC111047652/LOC111054146/LOC111050957/LOC111062069/LOC111048418/LOC111051365
GO:0009152	purine ribonucleotide biosynthetic process	biological process	0.84693	1	0		1	LOC111047647
GO:0042578	phosphoric ester hydrolase activity	molecular function	0.84889	1	1	LOC111054289	2	LOC111047475/LOC111062254
GO:0004872	receptor activity	molecular function	0.84905	1	0		5	LOC111047475/LOC111058387/LOC111061978/LOC111061963/LOC111045369
GO:0016591	DNA-directed RNA polymerase II, holoenzyme	cellular component	0.84911	1	0		1	Novel01279
GO:0004518	nuclease activity	molecular function	0.84954	1	0		3	LOC111049836/LOC111045857/LOC111061978
GO:0009055	electron carrier activity	molecular function	0.84956	1	0		1	LOC111043888
GO:0098660	inorganic ion transmembrane transport	biological process	0.84959	1	2	LOC111044883/LOC111059315	0
GO:0098662	inorganic cation transmembrane transport	biological process	0.84959	1	2	LOC111044883/LOC111059315	0
GO:0051179	localization	biological process	0.85066	1	6	LOC111045378/LOC111044883/LOC111054695/LOC111045961/LOC111061936/LOC111059315	27	LOC111050957/LOC111054146/LOC111051365/LOC111050203/LOC111051654/LOC111061978/LOC111051793/LOC111057054/LOC111056849/LOC111046433/LOC111046653/LOC111049867/LOC111044920/LOC111049575/LOC111051297/LOC111063341/LOC111053325/LOC111051312/LOC111049215/LOC111045635/LOC111048092/LOC111047359/LOC111047192/LOC111050096/LOC111053773/Novel01279/LOC111050556
GO:0009260	ribonucleotide biosynthetic process	biological process	0.85227	1	0		1	LOC111047647
GO:0046390	ribose phosphate biosynthetic process	biological process	0.85227	1	0		1	LOC111047647
GO:0019438	aromatic compound biosynthetic process	biological process	0.85347	1	10	LOC111059804/LOC111061891/LOC111053613/LOC111054982/LOC111050572/LOC111049961/LOC111050490/LOC111051775/LOC111048350/LOC111064555	17	LOC111045369/LOC111052049/LOC111063702/Novel01279/LOC111047647/LOC111053554/LOC111062454/LOC111060587/LOC111058703/LOC111057913/LOC111047555/LOC111054146/LOC111062069/LOC111051365/LOC111051512/LOC111048418/LOC111045151
GO:0019725	cellular homeostasis	biological process	0.85385	1	0		1	Novel01279
GO:0071702	organic substance transport	biological process	0.85444	1	2	LOC111045378/LOC111061936	9	LOC111048092/LOC111057054/LOC111050957/LOC111054146/LOC111049575/LOC111049867/LOC111061978/LOC111063341/LOC111051654
GO:0044428	nuclear part	cellular component	0.85564	1	3	LOC111061891/LOC111061156/LOC111048416	3	LOC111054146/LOC111062454/Novel01279
GO:0098655	cation transmembrane transport	biological process	0.85635	1	2	LOC111059315/LOC111044883	0
GO:0006164	purine nucleotide biosynthetic process	biological process	0.85855	1	0		1	LOC111047647
GO:0016021	integral component of membrane	cellular component	0.85942	1	4	LOC111054695/LOC111045961/LOC111061156/LOC111057903	23	LOC111047359/LOC111059646/LOC111053325/LOC111049867/Novel00183/LOC111044920/LOC111047647/LOC111046653/Novel01279/LOC111046433/LOC111044333/LOC111061963/LOC111045369/LOC111047192/LOC111058387/LOC111044588/LOC111050957/LOC111057768/LOC111061978/LOC111057197/LOC111050203/LOC111043723/LOC111058703
GO:0004527	exonuclease activity	molecular function	0.86197	1	0		1	LOC111061978
GO:0051128	regulation of cellular component organization	biological process	0.86209	1	0		1	LOC111050096
GO:0031224	intrinsic component of membrane	cellular component	0.86499	1	4	LOC111061156/LOC111057903/LOC111054695/LOC111045961	23	LOC111058387/LOC111050957/LOC111057768/LOC111044588/LOC111061978/LOC111050203/LOC111057197/LOC111058703/LOC111043723/LOC111047359/LOC111053325/LOC111059646/LOC111047647/LOC111046653/LOC111044920/Novel00183/LOC111049867/LOC111046433/Novel01279/LOC111061963/LOC111044333/LOC111047192/LOC111045369
GO:0008234	cysteine-type peptidase activity	molecular function	0.86591	1	0		1	LOC111059479
GO:0043232	intracellular non-membrane-bounded organelle	cellular component	0.86675	1	5	LOC111061891/LOC111052958/LOC111061156/LOC111048416/LOC111059315	4	LOC111050957/LOC111050473/LOC111047647/LOC111044691
GO:0044459	plasma membrane part	cellular component	0.86773	1	0		1	LOC111043723
GO:1901575	organic substance catabolic process	biological process	0.87215	1	0		3	LOC111062069/LOC111049239/LOC111051365
GO:0000428	DNA-directed RNA polymerase complex	cellular component	0.87494	1	0		1	Novel01279
GO:0030880	RNA polymerase complex	cellular component	0.87494	1	0		1	Novel01279
GO:0055029	nuclear DNA-directed RNA polymerase complex	cellular component	0.87494	1	0		1	Novel01279
GO:0055086	nucleobase-containing small molecule metabolic process	biological process	0.8767	1	0		3	LOC111047647/LOC111047646/LOC111053554
GO:0004871	signal transducer activity	molecular function	0.87718	1	0		6	LOC111061963/LOC111045369/LOC111053554/LOC111058387/LOC111047475/LOC111061978
GO:0065008	regulation of biological quality	biological process	0.87962	1	2	LOC111052991/LOC111048436	2	Novel01279/LOC111062454
GO:0044085	cellular component biogenesis	biological process	0.88056	1	3	LOC111061156/LOC111049961/LOC111061891	3	LOC111052673/LOC111062454/LOC111050957
GO:0044723	single-organism carbohydrate metabolic process	biological process	0.88121	1	0		2	LOC111050957/LOC111047976
GO:0065003	macromolecular complex assembly	biological process	0.88155	1	0		3	LOC111050957/LOC111062454/LOC111052673
GO:0044427	chromosomal part	cellular component	0.88186	1	1	LOC111048416	1	LOC111050957
GO:0030001	metal ion transport	biological process	0.88261	1	1	LOC111045961	3	LOC111051365/LOC111044920/LOC111056849
GO:0072522	purine-containing compound biosynthetic process	biological process	0.88269	1	0		1	LOC111047647
GO:0006796	phosphate-containing compound metabolic process	biological process	0.88292	1	1	LOC111058168	10	LOC111060640/LOC111051365/LOC111062069/LOC111048092/LOC111062254/LOC111053554/LOC111049867/LOC111047475/LOC111047647/LOC111045716
GO:0042623	ATPase activity, coupled	molecular function	0.88591	1	1	LOC111061891	0
GO:0015077	monovalent inorganic cation transmembrane transporter activity	molecular function	0.88697	1	2	LOC111059315/LOC111044883	1	LOC111043888
GO:0006793	phosphorus metabolic process	biological process	0.88752	1	1	LOC111058168	10	LOC111049867/LOC111047475/LOC111047647/LOC111045716/LOC111060640/LOC111051365/LOC111048092/LOC111062069/LOC111062254/LOC111053554
GO:0044712	single-organism catabolic process	biological process	0.8956	1	0		1	LOC111049239
GO:0051701	interaction with host	biological process	0.8974	1	1	LOC111052991	0
GO:0031975	envelope	cellular component	0.89745	1	0		2	LOC111043888/LOC111052049
GO:0043228	non-membrane-bounded organelle	cellular component	0.8986	1	5	LOC111059315/LOC111048416/LOC111061156/LOC111052958/LOC111061891	4	LOC111047647/LOC111044691/LOC111050473/LOC111050957
GO:0043933	macromolecular complex subunit organization	biological process	0.90034	1	0		4	LOC111049575/LOC111050957/LOC111062454/LOC111052673
GO:0016741	transferase activity, transferring one-carbon groups	molecular function	0.90051	1	1	Novel01506	1	LOC111051365
GO:0060089	molecular transducer activity	molecular function	0.90101	1	0		6	LOC111047475/LOC111058387/LOC111061978/LOC111061963/LOC111053554/LOC111045369
GO:0016757	transferase activity, transferring glycosyl groups	molecular function	0.90324	1	0		2	LOC111053971/LOC111058748
GO:0005886	plasma membrane	cellular component	0.90384	1	0		2	LOC111049215/LOC111043723
GO:1901576	organic substance biosynthetic process	biological process	0.9047	1	14	LOC111048991/LOC111061891/LOC111053613/LOC111050490/LOC111051775/LOC111046667/LOC111054982/LOC111059804/LOC111048350/LOC111064555/LOC111052958/LOC111050572/LOC111049961/LOC111060185	27	LOC111053554/Novel01279/LOC111045369/LOC111051512/LOC111045151/LOC111044225/LOC111049575/LOC111050473/LOC111047555/LOC111060587/LOC111057913/LOC111049836/LOC111044946/LOC111054179/LOC111062454/LOC111047976/LOC111049867/LOC111047647/LOC111052049/LOC111044691/LOC111063702/LOC111051365/LOC111048418/LOC111054146/LOC111050957/LOC111062069/LOC111058703
GO:0012505	endomembrane system	cellular component	0.90556	1	1	LOC111044898	4	LOC111055782/LOC111060640/LOC111044920/LOC111049867
GO:0009126	purine nucleoside monophosphate metabolic process	biological process	0.90654	1	0		1	LOC111047647
GO:0009167	purine ribonucleoside monophosphate metabolic process	biological process	0.90654	1	0		1	LOC111047647
GO:0071822	protein complex subunit organization	biological process	0.90821	1	0		3	LOC111052673/LOC111062454/LOC111049575
GO:0009161	ribonucleoside monophosphate metabolic process	biological process	0.90981	1	0		1	LOC111047647
GO:0038023	signaling receptor activity	molecular function	0.91013	1	0		4	LOC111047475/LOC111058387/LOC111045369/LOC111061963
GO:0000775	chromosome, centromeric region	cellular component	0.91091	1	0		1	LOC111050957
GO:0051301	cell division	biological process	0.9114	1	0		1	Novel00183
GO:0022804	active transmembrane transporter activity	molecular function	0.91154	1	1	LOC111045378	0
GO:0048869	cellular developmental process	biological process	0.91192	1	0		1	LOC111057872
GO:0030133	transport vesicle	cellular component	0.91224	1	0		1	LOC111055782
GO:0061695	transferase complex, transferring phosphorus-containing groups	cellular component	0.91278	1	0		1	Novel01279
GO:0006812	cation transport	biological process	0.91319	1	3	LOC111045961/LOC111044883/LOC111059315	3	LOC111056849/LOC111051365/LOC111044920
GO:0009123	nucleoside monophosphate metabolic process	biological process	0.91358	1	0		1	LOC111047647
GO:0044237	cellular metabolic process	biological process	0.91403	1	22	LOC111050490/LOC111046099/LOC111045961/LOC111053613/LOC111049961/LOC111064555/LOC111048437/LOC111058168/LOC111054982/LOC111057903/LOC111051775/LOC111061156/LOC111061891/LOC111060185/LOC111050572/LOC111052958/LOC111048350/LOC111059804/LOC111053586/Novel00168/Novel01506/LOC111046667	51	LOC111057913/LOC111062254/LOC111049575/LOC111045151/LOC111049239/LOC111051512/LOC111045369/Novel01279/LOC111055836/LOC111044325/LOC111058703/LOC111047475/LOC111047652/LOC111062069/LOC111062420/LOC111054146/LOC111047646/LOC111048418/LOC111044691/LOC111052049/LOC111047156/LOC111044725/LOC111047929/LOC111060587/LOC111055946/LOC111047555/LOC111050473/LOC111044225/LOC111048092/LOC111053554/LOC11106064…
GO:0006091	generation of precursor metabolites and energy	biological process	0.92116	1	0		1	LOC111049239
GO:0009117	nucleotide metabolic process	biological process	0.92178	1	0		2	LOC111047647/LOC111053554
GO:0022890	inorganic cation transmembrane transporter activity	molecular function	0.92265	1	3	LOC111059315/LOC111045961/LOC111044883	2	Novel01279/LOC111043888
GO:0043169	cation binding	molecular function	0.92358	1	12	LOC111062636/LOC111056150/LOC111048436/LOC111064555/LOC111057484/LOC111043746/LOC111053613/LOC111050791/LOC111054289/LOC111049625/LOC111063185/LOC111057903	22	LOC111056224/LOC111059646/LOC111056427/LOC111047156/LOC111055747/LOC111052049/LOC111051039/LOC111060963/LOC111047475/LOC111062063/LOC111051040/LOC111058703/LOC111055782/LOC111060065/LOC111050556/LOC111048012/LOC111060514/LOC111058387/LOC111045151/LOC111051512/LOC111047555/LOC111043458
GO:0007010	cytoskeleton organization	biological process	0.92429	1	1	LOC111044883	2	LOC111046943/LOC111052049
GO:0040011	locomotion	biological process	0.92459	1	0		1	LOC111061978
GO:0006753	nucleoside phosphate metabolic process	biological process	0.92499	1	0		2	LOC111053554/LOC111047647
GO:0016740	transferase activity	molecular function	0.92543	1	7	LOC111046571/LOC111045378/Novel01506/LOC111046667/LOC111044470/LOC111058168/LOC111053586	21	LOC111046144/LOC111058748/LOC111049239/LOC111051365/Novel02332/LOC111048777/LOC111054146/LOC111057673/LOC111047475/LOC111057913/LOC111043723/LOC111055836/LOC111050307/LOC111045681/LOC111043460/LOC111059479/LOC111049836/LOC111044946/LOC111045369/LOC111053971/LOC111045716
GO:0051188	cofactor biosynthetic process	biological process	0.92572	1	0		1	LOC111051365
GO:0006725	cellular aromatic compound metabolic process	biological process	0.92839	1	14	LOC111050490/LOC111051775/LOC111057903/LOC111061156/LOC111046099/LOC111061891/LOC111053613/LOC111050572/LOC111049961/LOC111060185/LOC111048350/LOC111064555/LOC111059804/LOC111054982	32	LOC111057913/LOC111060587/LOC111044225/LOC111045151/LOC111051512/LOC111047555/LOC111049575/LOC111050473/Novel01279/LOC111045369/LOC111060640/LOC111053554/LOC111045857/LOC111058703/LOC111044325/LOC111051365/LOC111048418/LOC111054146/LOC111047646/LOC111062069/LOC111062420/LOC111055410/LOC111047647/Novel00183/LOC111052049/LOC111063702/LOC111061520/LOC111043403/LOC111049836/LOC111057054/LOC111044725/…
GO:0005739	mitochondrion	cellular component	0.92853	1	1	LOC111059315	1	LOC111043888
GO:0042592	homeostatic process	biological process	0.93021	1	0		1	Novel01279
GO:0006351	transcription, DNA-templated	biological process	0.93374	1	8	LOC111064555/LOC111050490/LOC111051775/LOC111050572/LOC111049961/LOC111054982/LOC111061891/LOC111053613	12	LOC111045151/LOC111048418/LOC111051512/LOC111047555/LOC111054146/LOC111057913/LOC111060587/LOC111062454/Novel01279/LOC111045369/LOC111052049/LOC111063702
GO:0097659	nucleic acid-templated transcription	biological process	0.93374	1	8	LOC111064555/LOC111050572/LOC111049961/LOC111050490/LOC111051775/LOC111061891/LOC111053613/LOC111054982	12	LOC111054146/LOC111047555/LOC111051512/LOC111048418/LOC111045151/LOC111060587/LOC111057913/LOC111062454/LOC111045369/LOC111052049/LOC111063702/Novel01279
GO:0034641	cellular nitrogen compound metabolic process	biological process	0.93398	1	15	LOC111053586/LOC111054982/LOC111050572/LOC111060185/LOC111049961/LOC111064555/LOC111052958/LOC111045961/LOC111061891/LOC111053613/LOC111057903/LOC111050490/LOC111051775/LOC111046099/LOC111061156	35	LOC111052049/LOC111044691/LOC111044494/LOC111063702/LOC111055410/Novel00183/LOC111047647/LOC111044725/LOC111062454/LOC111061520/LOC111049836/LOC111043403/LOC111058703/LOC111044325/LOC111055836/LOC111045857/LOC111049287/LOC111054146/LOC111047646/LOC111062420/LOC111048418/LOC111051365/LOC111045369/Novel01279/LOC111053554/LOC111060640/LOC111060587/LOC111047929/LOC111057913/LOC111049575/LOC111050473/…
GO:0071840	cellular component organization or biogenesis	biological process	0.93493	1	5	LOC111061156/LOC111061891/Novel00168/LOC111044883/LOC111049961	10	LOC111062454/LOC111044725/LOC111050957/LOC111049575/LOC111046943/LOC111050096/LOC111044325/LOC111052049/LOC111052673/LOC111047976
GO:0022607	cellular component assembly	biological process	0.93526	1	1	LOC111049961	3	LOC111052673/LOC111050957/LOC111062454
GO:0007049	cell cycle	biological process	0.93631	1	0		3	Novel00183/LOC111044325/LOC111053554
GO:0016023	cytoplasmic membrane-bounded vesicle	cellular component	0.93657	1	0		1	LOC111055782
GO:0005694	chromosome	cellular component	0.93665	1	1	LOC111048416	1	LOC111050957
GO:0044249	cellular biosynthetic process	biological process	0.93734	1	13	LOC111050490/LOC111051775/LOC111061891/LOC111053613/LOC111050572/LOC111049961/LOC111060185/LOC111048350/LOC111064555/LOC111052958/LOC111059804/LOC111046667/LOC111054982	25	LOC111060587/LOC111057913/LOC111051512/LOC111045151/LOC111044225/LOC111050473/LOC111049575/LOC111047555/Novel01279/LOC111045369/LOC111053554/LOC111058703/LOC111051365/LOC111048418/LOC111054146/LOC111062069/LOC111047976/LOC111049867/LOC111047647/LOC111052049/LOC111044691/LOC111063702/LOC111049836/LOC111044946/LOC111062454
GO:0005261	cation channel activity	molecular function	0.93761	1	0		1	Novel01279
GO:1902494	catalytic complex	cellular component	0.93764	1	0		3	Novel01279/LOC111060640/LOC111049867
GO:1901360	organic cyclic compound metabolic process	biological process	0.93772	1	15	LOC111048991/LOC111053613/LOC111061891/LOC111051775/LOC111050490/LOC111057903/LOC111061156/LOC111046099/LOC111059804/LOC111054982/LOC111049961/LOC111060185/LOC111050572/LOC111064555/LOC111048350	32	Novel01279/LOC111045369/LOC111060640/LOC111053554/LOC111057913/LOC111060587/LOC111044225/LOC111045151/LOC111051512/LOC111047555/LOC111050473/LOC111049575/LOC111047647/Novel00183/LOC111055410/LOC111063702/LOC111052049/LOC111043403/LOC111049836/LOC111061520/LOC111062454/LOC111054179/LOC111044725/LOC111045857/LOC111044325/LOC111058703/LOC111048418/LOC111051365/LOC111062420/LOC111062069/LOC111047646/…
GO:0031966	mitochondrial membrane	cellular component	0.93878	1	0		1	LOC111043888
GO:0031988	membrane-bounded vesicle	cellular component	0.9402	1	0		1	LOC111055782
GO:0004888	transmembrane signaling receptor activity	molecular function	0.94038	1	0		3	LOC111061963/LOC111058387/LOC111047475
GO:0046872	metal ion binding	molecular function	0.94043	1	12	LOC111043746/LOC111057484/LOC111064555/LOC111048436/LOC111062636/LOC111056150/LOC111057903/LOC111063185/LOC111049625/LOC111050791/LOC111054289/LOC111053613	21	LOC111058703/LOC111051040/LOC111062063/LOC111047475/LOC111060963/LOC111051039/LOC111055747/LOC111052049/LOC111056427/LOC111047156/LOC111059646/LOC111043458/LOC111047555/LOC111045151/LOC111051512/LOC111058387/LOC111060514/LOC111050556/LOC111048012/LOC111060065/LOC111055782
GO:0031410	cytoplasmic vesicle	cellular component	0.9414	1	0		1	LOC111055782
GO:0032774	RNA biosynthetic process	biological process	0.94298	1	8	LOC111054982/LOC111053613/LOC111061891/LOC111051775/LOC111050490/LOC111049961/LOC111050572/LOC111064555	12	Novel01279/LOC111063702/LOC111045369/LOC111052049/LOC111062454/LOC111057913/LOC111060587/LOC111045151/LOC111051512/LOC111048418/LOC111054146/LOC111047555
GO:0031982	vesicle	cellular component	0.94476	1	0		1	LOC111055782
GO:0044764	multi-organism cellular process	biological process	0.94495	1	2	LOC111052991/LOC111048437	2	LOC111060587/LOC111054146
GO:0034654	nucleobase-containing compound biosynthetic process	biological process	0.94816	1	8	LOC111050572/LOC111049961/LOC111050490/LOC111051775/LOC111064555/LOC111061891/LOC111053613/LOC111054982	14	LOC111060587/LOC111057913/LOC111047555/LOC111054146/LOC111051512/LOC111048418/LOC111045151/LOC111045369/LOC111052049/LOC111063702/Novel01279/LOC111047647/LOC111053554/LOC111062454
GO:0044271	cellular nitrogen compound biosynthetic process	biological process	0.94866	1	10	LOC111054982/LOC111053613/LOC111061891/LOC111051775/LOC111050490/LOC111049961/LOC111060185/LOC111050572/LOC111064555/LOC111052958	19	LOC111047647/Novel01279/LOC111063702/LOC111045369/LOC111052049/LOC111044691/LOC111062454/LOC111053554/LOC111060587/LOC111057913/LOC111058703/LOC111051512/LOC111051365/LOC111048418/LOC111045151/LOC111049575/LOC111050473/LOC111047555/LOC111054146
GO:0003899	DNA-directed RNA polymerase activity	molecular function	0.94909	1	0		1	LOC111057913
GO:0005740	mitochondrial envelope	cellular component	0.94926	1	0		1	LOC111043888
GO:0044425	membrane part	cellular component	0.94944	1	7	LOC111044898/LOC111044883/LOC111054695/LOC111061156/LOC111057903/LOC111045961/LOC111059315	25	LOC111050957/LOC111057768/LOC111044588/LOC111058703/LOC111043723/LOC111050203/LOC111061978/LOC111059646/LOC111043888/LOC111046433/LOC111047647/LOC111046653/LOC111049867/LOC111044920/Novel00183/LOC111058387/LOC111057197/LOC111053325/LOC111047359/LOC111060640/LOC111047192/LOC111045369/LOC111061963/LOC111044333/Novel01279
GO:0008092	cytoskeletal protein binding	molecular function	0.9497	1	1	LOC111044883	2	LOC111052049/LOC111046943
GO:1901137	carbohydrate derivative biosynthetic process	biological process	0.95125	1	0		2	LOC111047647/LOC111049867
GO:0006281	DNA repair	biological process	0.95329	1	2	LOC111046099/LOC111057903	0
GO:0006461	protein complex assembly	biological process	0.95374	1	0		2	LOC111062454/LOC111052673
GO:0070271	protein complex biogenesis	biological process	0.95374	1	0		2	LOC111052673/LOC111062454
GO:0008324	cation transmembrane transporter activity	molecular function	0.95496	1	3	LOC111045961/LOC111044883/LOC111059315	2	LOC111043888/Novel01279
GO:0006928	movement of cell or subcellular component	biological process	0.95548	1	0		1	LOC111061978
GO:0090304	nucleic acid metabolic process	biological process	0.95549	1	12	LOC111057903/LOC111051775/LOC111050490/LOC111046099/LOC111061156/LOC111053613/LOC111061891/LOC111049961/LOC111060185/LOC111050572/LOC111064555/LOC111054982	26	LOC111057913/LOC111060587/LOC111047555/LOC111050473/LOC111049575/LOC111044225/LOC111045151/LOC111051512/LOC111045369/Novel01279/LOC111060640/LOC111044325/LOC111045857/LOC111062420/LOC111054146/LOC111051365/LOC111048418/LOC111063702/LOC111052049/Novel00183/LOC111055410/LOC111062454/LOC111044725/LOC111049836/LOC111043403/LOC111061520
GO:0016043	cellular component organization	biological process	0.95792	1	3	Novel00168/LOC111049961/LOC111044883	10	LOC111046943/LOC111062454/LOC111049575/LOC111050957/LOC111044725/LOC111052673/LOC111047976/LOC111050096/LOC111052049/LOC111044325
GO:0009150	purine ribonucleotide metabolic process	biological process	0.95829	1	0		1	LOC111047647
GO:0009116	nucleoside metabolic process	biological process	0.95943	1	0		1	LOC111047646
GO:0009259	ribonucleotide metabolic process	biological process	0.95976	1	0		1	LOC111047647
GO:1901657	glycosyl compound metabolic process	biological process	0.96029	1	0		1	LOC111047646
GO:0019693	ribose phosphate metabolic process	biological process	0.96124	1	0		1	LOC111047647
GO:0006163	purine nucleotide metabolic process	biological process	0.96148	1	0		1	LOC111047647
GO:0018130	heterocycle biosynthetic process	biological process	0.96204	1	8	LOC111054982/LOC111053613/LOC111061891/LOC111064555/LOC111051775/LOC111050490/LOC111049961/LOC111050572	16	LOC111062454/LOC111053554/LOC111047647/Novel01279/LOC111063702/LOC111052049/LOC111045369/LOC111051365/LOC111051512/LOC111048418/LOC111045151/LOC111054146/LOC111047555/LOC111060587/LOC111057913/LOC111058703
GO:0003723	RNA binding	molecular function	0.96349	1	3	LOC111049625/LOC111057484/LOC111048437	2	LOC111044725/LOC111049575
GO:0016032	viral process	biological process	0.9641	1	1	LOC111052991	2	LOC111054146/LOC111060587
GO:0044444	cytoplasmic part	cellular component	0.96501	1	3	LOC111059315/LOC111052958/LOC111044898	9	LOC111044691/LOC111043888/LOC111044633/LOC111049867/LOC111044920/LOC111050865/LOC111049575/LOC111050473/LOC111055782
GO:0051186	cofactor metabolic process	biological process	0.96548	1	0		1	LOC111051365
GO:0009059	macromolecule biosynthetic process	biological process	0.96557	1	10	LOC111051775/LOC111050490/LOC111049961/LOC111060185/LOC111050572/LOC111052958/LOC111064555/LOC111054982/LOC111053613/LOC111061891	19	LOC111057913/LOC111060587/LOC111045151/LOC111048418/LOC111051512/LOC111047555/LOC111050957/LOC111054146/LOC111050473/LOC111049575/LOC111049867/Novel01279/LOC111047976/LOC111063702/LOC111044691/LOC111045369/LOC111052049/LOC111049836/LOC111062454
GO:0016310	phosphorylation	biological process	0.96578	1	1	LOC111058168	3	LOC111047475/LOC111045716/LOC111062254
GO:0004672	protein kinase activity	molecular function	0.96691	1	1	LOC111058168	3	LOC111045716/LOC111045369/LOC111047475
GO:0006468	protein phosphorylation	biological process	0.96774	1	1	LOC111058168	2	LOC111047475/LOC111045716
GO:0072521	purine-containing compound metabolic process	biological process	0.96809	1	0		1	LOC111047647
GO:0031967	organelle envelope	cellular component	0.96899	1	0		1	LOC111043888
GO:0005575	cellular_component	cellular component	0.97067	1	26	LOC111052958/LOC111048416/LOC111050572/Novel01506/LOC111054695/LOC111048436/LOC111053252/LOC111061156/LOC111051775/LOC111057903/LOC111061891/LOC111059315/LOC111044898/LOC111064555/LOC111045378/LOC111049961/LOC111044883/LOC111043746/LOC111056150/LOC111062636/LOC111062967/LOC111054289/LOC111052576/LOC111050791/LOC111061936/LOC111045961	69	LOC111046698/LOC111060963/LOC111056920/LOC111057768/LOC111052673/LOC111051793/LOC111050203/LOC111064604/LOC111062454/LOC111059646/LOC111049867/Novel00183/LOC111044920/LOC111047647/LOC111043888/LOC111058387/LOC111050503/LOC111050473/LOC111051297/LOC111057197/LOC111050307/LOC111060587/LOC111060640/LOC111060065/LOC111047359/LOC111049215/LOC111051312/LOC111053325/LOC111053554/LOC111050556/LOC11106051…
GO:0043170	macromolecule metabolic process	biological process	0.97098	1	16	LOC111053613/LOC111061891/LOC111046099/LOC111061156/LOC111057903/LOC111051775/LOC111050490/LOC111058168/Novel00168/LOC111054982/Novel01506/LOC111052958/LOC111064555/LOC111049961/LOC111060185/LOC111050572	47	LOC111056800/LOC111053554/LOC111060640/LOC111059479/LOC111053608/LOC111045369/Novel01279/LOC111047555/LOC111049575/LOC111050473/LOC111050503/LOC111045151/LOC111044225/LOC111051512/LOC111057913/LOC111060587/LOC111051668/LOC111047163/LOC111056567/LOC111043398/LOC111055946/LOC111062454/LOC111044725/LOC111043403/LOC111049836/LOC111061520/LOC111063702/LOC111045716/LOC111044691/LOC111061281/LOC11105204…
GO:0034645	cellular macromolecule biosynthetic process	biological process	0.97103	1	10	LOC111050572/LOC111060185/LOC111049961/LOC111050490/LOC111051775/LOC111052958/LOC111064555/LOC111061891/LOC111053613/LOC111054982	18	LOC111057913/LOC111060587/LOC111054146/LOC111047555/LOC111050473/LOC111049575/LOC111045151/LOC111051512/LOC111048418/LOC111044691/LOC111045369/LOC111052049/LOC111063702/LOC111047976/Novel01279/LOC111049867/LOC111062454/LOC111049836
GO:0044267	cellular protein metabolic process	biological process	0.9712	1	5	LOC111058168/Novel00168/Novel01506/LOC111060185/LOC111052958	11	LOC111044691/LOC111045716/LOC111049867/LOC111044725/LOC111059479/LOC111060640/LOC111049836/LOC111055946/LOC111047475/LOC111050473/LOC111049575
GO:0006996	organelle organization	biological process	0.9717	1	2	LOC111044883/Novel00168	5	LOC111052049/LOC111044725/LOC111050957/LOC111044325/LOC111046943
GO:0006139	nucleobase-containing compound metabolic process	biological process	0.97196	1	12	LOC111064555/LOC111060185/LOC111049961/LOC111050572/LOC111054982/LOC111046099/LOC111061156/LOC111051775/LOC111050490/LOC111057903/LOC111053613/LOC111061891	29	LOC111051365/LOC111048418/LOC111062420/LOC111054146/LOC111047646/LOC111045857/LOC111044325/LOC111043403/LOC111049836/LOC111061520/LOC111062454/LOC111044725/Novel00183/LOC111047647/LOC111055410/LOC111063702/LOC111052049/LOC111051512/LOC111045151/LOC111044225/LOC111050473/LOC111049575/LOC111047555/LOC111060587/LOC111057913/LOC111060640/LOC111053554/Novel01279/LOC111045369
GO:0046983	protein dimerization activity	molecular function	0.97205	1	1	LOC111050472	0
GO:0016020	membrane	cellular component	0.97281	1	8	LOC111044883/LOC111044898/LOC111054695/LOC111057903/LOC111061156/LOC111045961/LOC111059315/LOC111061936	42	LOC111050203/LOC111043723/LOC111058703/LOC111047475/LOC111052673/LOC111051793/LOC111061978/LOC111044588/LOC111050957/LOC111057768/LOC111046698/LOC111052049/LOC111043888/Novel00183/LOC111049867/LOC111044920/LOC111047647/LOC111046653/LOC111046433/LOC111057809/LOC111047886/LOC111059646/LOC111051297/LOC111057197/LOC111053741/LOC111058387/LOC111062571/LOC111044333/LOC111053773/LOC111061963/LOC11104536…
GO:0098588	bounding membrane of organelle	cellular component	0.9734	1	1	LOC111044898	2	LOC111044920/LOC111049867
GO:0004930	G-protein coupled receptor activity	molecular function	0.97486	1	0		1	LOC111061963
GO:0008168	methyltransferase activity	molecular function	0.97559	1	1	Novel01506	0
GO:0009987	cellular process	biological process	0.97562	1	30	LOC111064555/LOC111043746/LOC111044883/LOC111049961/LOC111054982/LOC111058168/LOC111062636/LOC111056150/LOC111048437/LOC111046099/LOC111050490/LOC111053613/LOC111061936/LOC111045961/LOC111048350/LOC111052958/LOC111052991/LOC111050572/LOC111060185/LOC111046667/Novel01506/Novel00168/LOC111054695/LOC111053586/LOC111059804/LOC111061156/LOC111051775/LOC111057903/LOC111061891/LOC111059315	75	LOC111048418/LOC111054146/LOC111047646/LOC111050957/LOC111062069/LOC111062420/LOC111061978/LOC111047652/LOC111047475/LOC111044325/LOC111058703/LOC111055836/LOC111055914/LOC111044725/LOC111047156/LOC111046433/LOC111046653/LOC111057872/LOC111044691/LOC111052049/LOC111045151/LOC111049239/LOC111051512/LOC111062254/LOC111049575/LOC111063341/LOC111057913/LOC111049142/LOC111045635/Novel01279/LOC11104463…
GO:0098796	membrane protein complex	cellular component	0.9765	1	2	LOC111059315/LOC111044883	3	LOC111049867/LOC111060640/LOC111043888
GO:0031090	organelle membrane	cellular component	0.97837	1	1	LOC111044898	3	LOC111043888/LOC111044920/LOC111049867
GO:0048193	Golgi vesicle transport	biological process	0.97981	1	0		1	LOC111049215
GO:0051276	chromosome organization	biological process	0.97989	1	0		1	LOC111050957
GO:0044403	symbiosis, encompassing mutualism through parasitism	biological process	0.98062	1	1	LOC111052991	2	LOC111060587/LOC111054146
GO:0044419	interspecies interaction between organisms	biological process	0.98101	1	1	LOC111052991	2	LOC111060587/LOC111054146
GO:1990234	transferase complex	cellular component	0.98154	1	0		1	Novel01279
GO:0034062	RNA polymerase activity	molecular function	0.98157	1	0		1	LOC111057913
GO:0016772	transferase activity, transferring phosphorus-containing groups	molecular function	0.98157	1	3	LOC111046571/LOC111058168/LOC111045378	9	Novel02332/LOC111049836/LOC111048777/LOC111047475/LOC111045716/LOC111043460/LOC111055836/LOC111045369/LOC111057913
GO:0009056	catabolic process	biological process	0.98186	1	0		3	LOC111051365/LOC111049239/LOC111062069
GO:0046873	metal ion transmembrane transporter activity	molecular function	0.98265	1	1	LOC111045961	1	Novel01279
GO:0046483	heterocycle metabolic process	biological process	0.98375	1	12	LOC111046099/LOC111061156/LOC111057903/LOC111051775/LOC111050490/LOC111053613/LOC111061891/LOC111064555/LOC111060185/LOC111049961/LOC111050572/LOC111054982	30	LOC111047555/LOC111050473/LOC111049575/LOC111044225/LOC111045151/LOC111051512/LOC111057913/LOC111060587/LOC111053554/LOC111060640/LOC111045369/Novel01279/LOC111062420/LOC111047646/LOC111054146/LOC111051365/LOC111048418/LOC111058703/LOC111044325/LOC111045857/LOC111062454/LOC111044725/LOC111043403/LOC111049836/LOC111061520/LOC111063702/LOC111052049/LOC111047647/Novel00183/LOC111055410
GO:1902589	single-organism organelle organization	biological process	0.98467	1	1	LOC111044883	1	LOC111044325
GO:0006464	cellular protein modification process	biological process	0.98573	1	2	LOC111058168/Novel01506	6	LOC111045716/LOC111049867/LOC111047475/LOC111055946/LOC111049836/LOC111060640
GO:0036211	protein modification process	biological process	0.98573	1	2	LOC111058168/Novel01506	6	LOC111049836/LOC111060640/LOC111045716/LOC111049867/LOC111047475/LOC111055946
GO:0022402	cell cycle process	biological process	0.9861	1	0		1	LOC111044325
GO:0016779	nucleotidyltransferase activity	molecular function	0.98899	1	0		2	LOC111049836/LOC111057913
GO:0005737	cytoplasm	cellular component	0.98995	1	5	LOC111059315/LOC111049961/LOC111044898/LOC111052958/LOC111045378	9	LOC111044633/LOC111049867/LOC111044920/LOC111044691/LOC111043888/LOC111055782/LOC111050865/LOC111050473/LOC111049575
GO:0033036	macromolecule localization	biological process	0.99152	1	0		6	LOC111061978/LOC111049867/LOC111049575/LOC111054146/LOC111051654/LOC111048092
GO:0016192	vesicle-mediated transport	biological process	0.99169	1	0		2	LOC111049215/LOC111050096
GO:0007186	G-protein coupled receptor signaling pathway	biological process	0.99176	1	0		1	LOC111061963
GO:0016301	kinase activity	molecular function	0.99292	1	1	LOC111058168	4	LOC111045716/LOC111045369/LOC111047475/Novel02332
GO:0006259	DNA metabolic process	biological process	0.99458	1	3	LOC111064555/LOC111046099/LOC111057903	5	LOC111049836/LOC111049575/LOC111045857/LOC111044325/LOC111060587
GO:0005856	cytoskeleton	cellular component	0.99543	1	1	LOC111059315	0
GO:0044446	intracellular organelle part	cellular component	0.99543	1	5	LOC111044898/LOC111061891/LOC111061156/LOC111059315/LOC111048416	7	LOC111054146/LOC111050957/LOC111062454/Novel01279/LOC111049867/LOC111044920/LOC111043888
GO:0044422	organelle part	cellular component	0.99631	1	5	LOC111059315/LOC111048416/LOC111061156/LOC111061891/LOC111044898	7	LOC111043888/LOC111044920/LOC111049867/Novel01279/LOC111062454/LOC111054146/LOC111050957
GO:0044260	cellular macromolecule metabolic process	biological process	0.99661	1	16	LOC111058168/Novel00168/LOC111054982/Novel01506/LOC111049961/LOC111060185/LOC111050572/LOC111064555/LOC111052958/LOC111053613/LOC111061891/LOC111057903/LOC111051775/LOC111050490/LOC111046099/LOC111061156	33	LOC111045716/LOC111063702/LOC111052049/LOC111044691/LOC111049867/Novel00183/LOC111047976/LOC111055410/LOC111062454/LOC111044725/LOC111043403/LOC111049836/LOC111061520/LOC111044325/LOC111047475/LOC111045857/LOC111062420/LOC111054146/LOC111048418/LOC111051365/LOC111045369/Novel01279/LOC111060640/LOC111059479/LOC111060587/LOC111057913/LOC111055946/LOC111050473/LOC111049575/LOC111047555/LOC111051512/…
GO:0043231	intracellular membrane-bounded organelle	cellular component	0.99671	1	10	LOC111061891/Novel01506/LOC111059315/LOC111064555/LOC111061156/LOC111053252/LOC111044898/LOC111050572/LOC111048416/LOC111051775	12	LOC111062454/LOC111055782/LOC111043888/Novel01279/LOC111049867/LOC111044920/LOC111044633/LOC111049575/LOC111054146/LOC111045151/LOC111050307/LOC111061978
GO:0043227	membrane-bounded organelle	cellular component	0.99681	1	10	LOC111059315/LOC111061891/Novel01506/LOC111050572/LOC111048416/LOC111051775/LOC111061156/LOC111064555/LOC111053252/LOC111044898	12	LOC111043888/Novel01279/LOC111049867/LOC111044920/LOC111044633/LOC111062454/LOC111055782/LOC111050307/LOC111061978/LOC111049575/LOC111054146/LOC111045151
GO:0032991	macromolecular complex	cellular component	0.99737	1	6	LOC111052958/LOC111061156/LOC111044883/LOC111048416/LOC111061891/LOC111059315	11	LOC111050957/LOC111050865/LOC111054146/LOC111050473/LOC111062454/LOC111060640/LOC111055782/LOC111044691/LOC111043888/LOC111049867/Novel01279
GO:0046914	transition metal ion binding	molecular function	0.99744	1	3	LOC111064555/LOC111057903/LOC111063185	9	LOC111059646/LOC111047555/LOC111060963/LOC111045151/LOC111052049/LOC111062063/LOC111060514/LOC111047156/LOC111050556
GO:0005634	nucleus	cellular component	0.99757	1	8	LOC111051775/LOC111048416/LOC111050572/LOC111053252/Novel01506/LOC111061156/LOC111064555/LOC111061891	5	Novel01279/LOC111050307/LOC111045151/LOC111062454/LOC111054146
GO:0043234	protein complex	cellular component	0.99775	1	4	LOC111044883/LOC111059315/LOC111061156/LOC111061891	9	LOC111043888/LOC111049867/Novel01279/LOC111062454/LOC111050957/LOC111050865/LOC111054146/LOC111060640/LOC111055782
GO:0044248	cellular catabolic process	biological process	0.99781	1	0		1	LOC111049239
GO:0043229	intracellular organelle	cellular component	0.99807	1	11	LOC111052958/LOC111064555/LOC111061156/LOC111044898/LOC111053252/LOC111050572/LOC111048416/LOC111051775/LOC111061891/Novel01506/LOC111059315	16	LOC111050957/LOC111054146/LOC111050473/LOC111049575/LOC111045151/LOC111050307/LOC111061978/LOC111062454/LOC111055782/LOC111044691/LOC111043888/Novel01279/LOC111047647/LOC111044633/LOC111044920/LOC111049867
GO:0043226	organelle	cellular component	0.99874	1	11	LOC111050572/LOC111048416/LOC111051775/LOC111064555/LOC111061156/LOC111052958/LOC111053252/LOC111044898/LOC111059315/LOC111061891/Novel01506	16	LOC111050307/LOC111061978/LOC111049575/LOC111050473/LOC111050957/LOC111054146/LOC111045151/LOC111043888/LOC111044691/Novel01279/LOC111049867/LOC111044920/LOC111044633/LOC111047647/LOC111062454/LOC111055782
GO:0008270	zinc ion binding	molecular function	0.99892	1	3	LOC111064555/LOC111063185/LOC111057903	5	LOC111045151/LOC111050556/LOC111062063/LOC111060514/LOC111052049
GO:1902582	single-organism intracellular transport	biological process	0.99917	1	0		1	LOC111049215
GO:0006886	intracellular protein transport	biological process	0.99917	1	0		2	LOC111048092/LOC111061978
GO:0046907	intracellular transport	biological process	0.99923	1	0		3	LOC111061978/LOC111048092/LOC111049215
GO:0034613	cellular protein localization	biological process	0.99952	1	0		2	LOC111048092/LOC111061978
GO:0070727	cellular macromolecule localization	biological process	0.99952	1	0		2	LOC111061978/LOC111048092
GO:0003677	DNA binding	molecular function	0.99956	1	6	LOC111064555/LOC111050490/LOC111048416/LOC111049961/LOC111061891/LOC111053613	10	LOC111045151/LOC111048418/LOC111047555/LOC111045857/LOC111044325/LOC111057913/LOC111061520/LOC111053554/LOC111052049/LOC111045369
GO:0051649	establishment of localization in cell	biological process	0.99963	1	0		3	LOC111048092/LOC111049215/LOC111061978
GO:0015031	protein transport	biological process	0.99977	1	0		2	LOC111048092/LOC111061978
GO:0051641	cellular localization	biological process	0.99978	1	0		3	LOC111061978/LOC111049215/LOC111048092
GO:0045184	establishment of protein localization	biological process	0.99982	1	0		2	LOC111048092/LOC111061978
GO:0008104	protein localization	biological process	0.99986	1	0		2	LOC111061978/LOC111048092
GO:0005623	cell	cellular component	0.99988	1	13	LOC111061156/LOC111053252/LOC111051775/LOC111061891/LOC111059315/LOC111045378/LOC111064555/LOC111052958/LOC111044898/LOC111050572/LOC111049961/LOC111048416/Novel01506	23	LOC111049575/LOC111050473/LOC111045151/LOC111058387/LOC111050307/LOC111049215/LOC111055782/LOC111060640/Novel01279/LOC111044633/LOC111050957/LOC111054146/LOC111050865/LOC111043723/LOC111061978/LOC111062454/LOC111052049/LOC111043888/LOC111044691/LOC111057872/LOC111049867/LOC111044920/LOC111047647
GO:0044464	cell part	cellular component	0.99988	1	13	LOC111059315/LOC111061891/LOC111051775/LOC111053252/LOC111061156/Novel01506/LOC111048416/LOC111050572/LOC111049961/LOC111044898/LOC111045378/LOC111064555/LOC111052958	23	Novel01279/LOC111044633/LOC111055782/LOC111060640/LOC111049215/LOC111050307/LOC111045151/LOC111058387/LOC111049575/LOC111050473/LOC111057872/LOC111049867/LOC111044920/LOC111047647/LOC111052049/LOC111044691/LOC111043888/LOC111062454/LOC111061978/LOC111043723/LOC111050865/LOC111050957/LOC111054146
GO:0044424	intracellular part	cellular component	0.99989	1	13	LOC111053252/LOC111044898/LOC111045378/LOC111061156/LOC111064555/LOC111052958/LOC111048416/LOC111051775/LOC111050572/LOC111049961/Novel01506/LOC111061891/LOC111059315	17	LOC111045151/LOC111049575/LOC111050473/LOC111050865/LOC111050957/LOC111054146/LOC111061978/LOC111050307/LOC111055782/LOC111062454/Novel01279/LOC111049867/LOC111044920/LOC111044633/LOC111047647/LOC111043888/LOC111044691
GO:0003676	nucleic acid binding	molecular function	0.99991	1	13	LOC111059397/LOC111053613/LOC111061891/LOC111048437/LOC111053252/LOC111064555/LOC111049625/LOC111052991/LOC111048416/LOC111050490/LOC111049961/LOC111057484/LOC111050572	12	LOC111061520/LOC111044725/LOC111053554/LOC111052049/LOC111045369/LOC111048418/LOC111045151/LOC111049575/LOC111047555/LOC111045857/LOC111057913/LOC111044325
GO:0005622	intracellular	cellular component	0.99997	1	13	LOC111050572/LOC111049961/LOC111048416/LOC111051775/LOC111045378/LOC111064555/LOC111061156/LOC111052958/LOC111053252/LOC111044898/LOC111059315/LOC111061891/Novel01506	17	LOC111050307/LOC111061978/LOC111049575/LOC111050473/LOC111050957/LOC111050865/LOC111054146/LOC111045151/LOC111043888/LOC111044691/Novel01279/LOC111049867/LOC111044920/LOC111044633/LOC111047647/LOC111062454/LOC111055782
