# Supplementary material for: Vestigial mediates the effect of insulin signaling pathway on wing-morph switching in planthoppers
Source: PLoS Genet. 2021 Feb 9;17(2):e1009312. doi: 10.1371/journal.pgen.1009312 (PMC7899339; doi:10.1371/journal.pgen.1009312)
Supplement: S5 Table — (XLSX) [file pgen.1009312.s010.xlsx]

## Sheet: S5 Table
S5 Table. KEGG enrichment of differentially expressed genes
KEGG pathway	ID	DEGs number	P-Value	Corrected P-Value	Input gene ID
Metabolic pathways	dme01100	42	0.0589592	0.258836	LOC111048092|LOC111062420|LOC111064555|LOC111045365|LOC111053187|LOC111055410|LOC111062069|LOC111062254|LOC111056427|LOC111057478|LOC111058748|LOC111047156|LOC111047647|LOC111043888|LOC111046197|LOC111043408|LOC111043723|LOC111051365|LOC111064377|LOC111059479|LOC111049142|Novel02423|LOC111043460|LOC111056849|LOC111054112|LOC111062091|LOC111059929|LOC111046667|LOC111051926|LOC111056224|LOC11106051…
Valine, leucine and isoleucine degradation	dme00280	10	1.02109e-06	3.06328e-05	LOC111055410|LOC111046144|LOC111049142|LOC111045681|LOC111050307|LOC111053187|LOC111043408|LOC111051365|LOC111060514|LOC111057478
ECM-receptor interaction	dme04512	8	1.12299e-07	6.73796e-06	LOC111063121|LOC111059229|LOC111063582|LOC111047765|Novel02408|LOC111063702|LOC111055590|LOC111061978
Biosynthesis of amino acids	dme01230	8	0.00357739	0.0536608	LOC111047652|LOC111062069|LOC111056849|LOC111054112|LOC111051926|LOC111060514|LOC111054982|LOC111045857
Carbon metabolism	dme01200	8	0.0452724	0.24694	LOC111046144|LOC111043460|LOC111056849|LOC111059929|LOC111046667|LOC111045857|LOC111062254|LOC111051365
Fatty acid metabolism	dme01212	5	0.0219804	0.210824	LOC111051365|LOC111046085|LOC111056263|LOC111046144|LOC111050307
Starch and sucrose metabolism	dme00500	5	0.0780393	0.292647	LOC111058748|LOC111056224|LOC111045365|LOC111043460|LOC111053971
Fatty acid elongation	dme00062	4	0.00195417	0.0390833	LOC111051365|LOC111046085|LOC111056263|LOC111050307
Cysteine and methionine metabolism	dme00270	4	0.0200339	0.210824	LOC111059929|LOC111047156|LOC111054982|LOC111054112
Glycine, serine and threonine metabolism	dme00260	4	0.0275726	0.210824	LOC111047652|LOC111054982|LOC111056849|LOC111045857
Glycerolipid metabolism	dme00561	4	0.0876707	0.309426	LOC111043723|LOC111054823|LOC111048092|LOC111046197
Butanoate metabolism	dme00650	3	0.0316236	0.210824	LOC111051365|LOC111045681|LOC111046144
Biosynthesis of unsaturated fatty acids	dme01040	3	0.0316236	0.210824	LOC111051365|LOC111046085|LOC111056263
beta-Alanine metabolism	dme00410	3	0.0359612	0.215767	LOC111051365|LOC111045681|LOC111062420
Fructose and mannose metabolism	dme00051	3	0.0943366	0.311185	LOC111043460|LOC111059479|LOC111062254
Alanine, aspartate and glutamate metabolism	dme00250	3	0.10152	0.311185	LOC111045681|LOC111056427|LOC111047646
Fatty acid degradation	dme00071	3	0.108915	0.311185	LOC111051365|LOC111046144|LOC111050307
Retinol metabolism	dme00830	3	0.116512	0.317759	LOC111058748|LOC111054823|LOC111053971
Pyruvate metabolism	dme00620	3	0.238849	0.494171	LOC111059929|LOC111046667|LOC111059908
Amino sugar and nucleotide sugar metabolism	dme00520	3	0.238849	0.494171	LOC111043460|LOC111057197|Novel02423
Pentose and glucuronate interconversions	dme00040	3	0.238849	0.494171	LOC111058748|LOC111059479|LOC111053971
Drug metabolism - other enzymes	dme00983	3	0.257935	0.51587	LOC111058748|LOC111062420|LOC111053971
Glycolysis / Gluconeogenesis	dme00010	3	0.296641	0.574143	LOC111043460|LOC111046667|LOC111062254
RNA degradation	dme03018	3	0.316142	0.574804	LOC111046943|LOC111053252|LOC111059397
Purine metabolism	dme00230	3	0.861552	0.993838	LOC111062091|LOC111047647|LOC111047646
Ribosome	dme03010	3	0.991253	0.993838	LOC111062451|LOC111044691|LOC111052958
Ubiquinone and other terpenoid-quinone biosynthesis	dme00130	2	0.0551749	0.258836	LOC111064377|LOC111054112
Phenylalanine metabolism	dme00360	2	0.0647091	0.258836	LOC111064377|LOC111054112
Pantothenate and CoA biosynthesis	dme00770	2	0.0647091	0.258836	LOC111060514|LOC111062420
Insect hormone biosynthesis	dme00981	2	0.10742	0.311185	LOC111060963|LOC111052780
Propanoate metabolism	dme00640	2	0.143084	0.35771	LOC111051365|LOC111045681
Tyrosine metabolism	dme00350	2	0.143084	0.35771	LOC111064377|LOC111054112
Hedgehog signaling pathway	dme04340	2	0.232922	0.494171	LOC111045961|LOC111063683
Ascorbate and aldarate metabolism	dme00053	2	0.312195	0.574804	LOC111058748|LOC111053971
Galactose metabolism	dme00052	2	0.377007	0.646297	LOC111043460|LOC111045365
Porphyrin and chlorophyll metabolism	dme00860	2	0.451231	0.752052	LOC111058748|LOC111053971
Citrate cycle (TCA cycle)	dme00020	2	0.47486	0.770044	LOC111059929|LOC111046667
Arginine and proline metabolism	dme00330	2	0.583225	0.84734	LOC111051926|LOC111062069
Glycerophospholipid metabolism	dme00564	2	0.630934	0.876626	LOC111043723|LOC111046197
Drug metabolism - cytochrome P450	dme00982	2	0.65747	0.876626	LOC111058748|LOC111053971
Metabolism of xenobiotics by cytochrome P450	dme00980	2	0.65747	0.876626	LOC111058748|LOC111053971
Phagosome	dme04145	2	0.75519	0.943987	LOC111059804|LOC111048350
Pyrimidine metabolism	dme00240	2	0.802629	0.963155	LOC111056427|LOC111062420
Taurine and hypotaurine metabolism	dme00430	1	0.222279	0.494171	LOC111047156
Selenocompound metabolism	dme00450	1	0.350235	0.618062	LOC111054982
2-Oxocarboxylic acid metabolism	dme01210	1	0.494941	0.781486	LOC111060514
Tryptophan metabolism	dme00380	1	0.512808	0.788936	LOC111051365
Pentose phosphate pathway	dme00030	1	0.578203	0.84734	LOC111062254
Glyoxylate and dicarboxylate metabolism	dme00630	1	0.593138	0.84734	LOC111059929
Lysine degradation	dme00310	1	0.683937	0.892092	LOC111051365
mTOR signaling pathway	dme04150	1	0.736154	0.939772	LOC111050572
Neuroactive ligand-receptor interaction	dme04080	1	0.802429	0.963155	LOC111056800
Hippo signaling pathway - fly	dme04391	1	0.876637	0.993838	LOC111055506
Glutathione metabolism	dme00480	1	0.897106	0.993838	LOC111064555
Aminoacyl-tRNA biosynthesis	dme00970	1	0.897106	0.993838	LOC111060185
mRNA surveillance pathway	dme03015	1	0.923058	0.993838	LOC111052991
Lysosome	dme04142	1	0.962865	0.993838	LOC111061281
Spliceosome	dme03040	1	0.989689	0.993838	LOC111055946
Oxidative phosphorylation	dme00190	1	0.993838	0.993838	LOC111043888
RNA transport	dme03013	1	0.993838	0.993838	Novel01506
