# Supplementary material for: Vestigial mediates the effect of insulin signaling pathway on wing-morph switching in planthoppers
Source: PLoS Genet. 2021 Feb 9;17(2):e1009312. doi: 10.1371/journal.pgen.1009312 (PMC7899339; doi:10.1371/journal.pgen.1009312)
Supplement: S6 Table — (XLSX) [file pgen.1009312.s011.xlsx]

## Sheet: S6 Table
S6 Table. The expression level of wing patterning genes*.
Function	Gene names	Gene ID in BPH	dsgfp_48h_1	dsgfp_48h_2	dsgfp_48h_3	dsInR2_48h_1	dsInR2_48h_2	dsInR2_48h_3
Anterior/posterior	engrailed (en)	LOC111057432	23.5938	21.7298	22.2721	28.8419	31.3763	27.6993
	hedgehog (hh)	LOC111052047	5.94126	6.66574	6.44529	10.4559	9.67097	8.51168
	cubitus interruptus (ci)	LOC111048341	27.3107	24.753	27.2532	30.6812	30.8313	28.1086
	patched (ptc)	LOC111053768	9.30742	6.03027	7.47412	9.03726	5.7203	11.0293
	decapentaplegic (dpp)	LOC111051496	12.4881	10.9066	12.3315	18.0904	13.4151	12.8733
	daughters against dpp (dad)	LOC111044286	8.84432	8.32016	8.93388	10.83	7.32106	10.318
	brinker (brk)	LOC111047642	4.26167	4.30267	4.95851	7.27128	5.40188	7.11749
	spalt major (salm)	LOC111049625	4.63318	3.65588	4.88597	9.05003	7.72854	9.17789
		LOC111057484	6.45084	6.73985	6.46941	12.942	12.7232	12.4608
Dorso/ventral	apterous (ap)	LOC111047085	1.89125	1.55873	1.55736	2.52002	2.51545	2.33395
		LOC111059298	5.71432	3.30777	4.69413	8.3933	5.18366	5.83776
		LOC111052913	0.396996	0.792822	0.980728	1.10312	0.629811	1.58735
	notch (n)	LOC111044615	5.17851	5.02013	5.56968	7.60428	5.18226	5.5012
	serrate (ser)	LOC111050322	49.4862	46.3015	45.954	57.2978	56.9482	53.5101
	wingless (wg)	LOC111054151	3.96751	5.52635	3.98775	4.55653	4.40932	4.16466
		LOC111056937	2.80293	3.04837	3.12156	4.0574	4.07334	3.83093
	distal-less (dll)	LOC111046773	3.31287	3.38675	3.42516	4.2797	5.23975	4.03928
	vestigial (vg)	LOC111051775	4.21166	3.85933	4.21265	8.85381	8.27633	8.64199
	abdominal-A (abd-A)	LOC111046798	0.590251	0.235753	0.567054	0.241701	0.715068	0.367121
*Gene expression was calculated using the number of fragments per kilobase of transcript sequence per millions base pairs sequenced (FPKM) derived from RNA-seq.
